# Supplementary material for: Protein Corona Composition of Silica Nanoparticles in Complex Media: Nanoparticle Size does not Matter
Source: Nanomaterials (Basel). 2020 Jan 29;10(2):240. doi: 10.3390/nano10020240 (PMC7075126; doi:10.3390/nano10020240)
Supplement: Supplementary file 1 [file nanomaterials-10-00240-s001.zip]

Archive with 3 entries (2 files):
- nanomaterials-685518-supp/
- nanomaterials-685518-supp/ShotgunDataset.xlsx
- nanomaterials-685518-supp/Supplementary materials.pdf
