# Supplementary material for: Protein Corona Composition of Silica Nanoparticles in Complex Media: Nanoparticle Size does not Matter
Source: Nanomaterials (Basel). 2020 Jan 29;10(2):240. doi: 10.3390/nano10020240 (PMC7075126; doi:10.3390/nano10020240)
Supplement: Supplementary file 1 [file nanomaterials-10-00240-s001.zip › nanomaterials-685518-supp/ShotgunDataset.xlsx]

## Sheet: ShotgunDataset
			Full Extract	S10			S30			S80
ORF	UniProtKB	Description	Mean SC	Mean SC	LogFC	Class	Mean SC	LogFC	Class	Mean SC	LogFC	Class
YOR206W	NOC2_YEAST	Nucleolar complex protein 2	0	11.3	6.585	AP	16	7.072	AP	18.7	7.297	AP		Mean SC	Average Spectral Count over replicates
YGR184C	UBR1_YEAST	E3 ubiquitin-protein ligase UBR1	0	13.3	6.817	AP	16.7	7.13	AP	17.3	7.191	AP		LogFC	Log2 Fold-Change calculated from the fitted negative binomial model
YPL137C	GIP3_YEAST	GLC7-interacting protein 3	0	16.7	7.136	AP	8.3	6.141	AP	6	5.679	AP		Class	AP or NAP if logFC and p-values are in the thresholds range
YBL085W	BOB1_YEAST	Protein BOB1	0	8.7	6.202	AP	15.3	7.011	AP	8.3	6.145	AP
YNR051C	BRE5_YEAST	UBP3-associated protein BRE5	0	8.3	6.146	AP	13	6.775	AP	14	6.885	AP
YKL014C	URB1_YEAST	Nucleolar pre-ribosomal-associated protein 1	0	3.7	4.988	-	14	6.881	AP	13.7	6.851	AP
YCL054W	SPB1_YEAST	27S pre-rRNA (guanosine(2922)-2'-O)-methyltransferase	0	9.7	6.358	AP	13.7	6.846	AP	11.3	6.583	AP
YDL148C	NOP14_YEAST	Nucleolar complex protein 14	0	11	6.542	AP	12.3	6.7	AP	11.7	6.625	AP
YBL079W	NU170_YEAST	Nucleoporin NUP170	0	9.3	6.308	AP	12.3	6.7	AP	12	6.665	AP
YJR002W	MPP10_YEAST	U3 small nucleolar RNA-associated protein MPP10	0	6.7	5.829	AP	12	6.66	AP	9.7	6.357	AP
YER114C	BOI2_YEAST	Protein BOI2	0	11.7	6.626	AP	8.7	6.196	AP	10	6.405	AP
YHR099W	TRA1_YEAST	Transcription-associated protein 1	0	5.3	5.514	-	9.7	6.352	AP	11	6.541	AP
YNL005C	RM02_YEAST	54S ribosomal protein L2, mitochondrial	0	5.3	5.514	-	10.3	6.447	AP	10.3	6.452	AP
YLR357W	RSC2_YEAST	Chromatin structure-remodeling complex subunit RSC2	0	3.7	4.988	-	7.7	6.022	AP	10	6.405	AP
YOL094C	RFC4_YEAST	Replication factor C subunit 4	0	7.3	5.965	AP	9	6.25	AP	9.7	6.357	AP
YLR418C	CDC73_YEAST	Cell division control protein 73	0	7.3	5.965	AP	4.7	5.32	-	9.7	6.357	AP
YPL085W	SEC16_YEAST	COPII coat assembly protein SEC16	0	7	5.899	AP	7.7	6.022	AP	9.7	6.357	AP
YJL128C	PBS2_YEAST	MAP kinase kinase PBS2	0	9.3	6.308	AP	7.7	6.022	AP	6	5.679	AP
YMR086W	SEG1_YEAST	Eisosome protein SEG1	0	5.3	5.514	-	7.7	6.022	AP	9	6.255	AP
YDL153C	SAS10_YEAST	Something about silencing protein 10	0	7	5.899	AP	9	6.25	AP	6.3	5.756	AP
YNL267W	PIK1_YEAST	Phosphatidylinositol 4-kinase PIK1	0	8.7	6.202	AP	2.7	4.54	-	3.3	4.854	-
YOR207C	RPC2_YEAST	DNA-directed RNA polymerase III subunit RPC2	0	6	5.68	AP	6.3	5.751	AP	8.7	6.201	AP
YDL164C	DNLI1_YEAST	DNA ligase 1	0	8.3	6.146	AP	7.7	6.022	AP	8.3	6.145	AP
YDL081C	RLA1_YEAST	60S acidic ribosomal protein P1-alpha	0	7	5.899	AP	8.3	6.141	AP	7.3	5.964	AP
YGR270W	TBP7_YEAST	Tat-binding homolog 7	0	4.7	5.326	-	8.3	6.141	AP	7.3	5.964	AP
YHR073W	OSH3_YEAST	Oxysterol-binding protein homolog 3	0	4	5.109	-	8.3	6.141	AP	5.7	5.598	-
YDR299W	BFR2_YEAST	Protein BFR2	0	8	6.088	AP	5.3	5.508	-	7	5.898	AP
YMR214W	SCJ1_YEAST	DnaJ-related protein SCJ1	0	8	6.088	AP	2.3	4.356	-	6.7	5.828	AP
YML093W	UTP14_YEAST	U3 small nucleolar RNA-associated protein 14	0	6.3	5.757	AP	6.7	5.824	AP	8	6.087	AP
YER164W	CHD1_YEAST	Chromo domain-containing protein 1	0	6	5.68	AP	7.3	5.959	AP	8	6.087	AP
YNL087W	TCB2_YEAST	Tricalbin-2	0	3	4.708	-	4.7	5.32	-	8	6.087	AP
YER082C	UTP7_YEAST	U3 small nucleolar RNA-associated protein 7	0	5.7	5.599	-	8	6.083	AP	7	5.898	AP
YDR294C	SGPL_YEAST	Sphingosine-1-phosphate lyase	0	3.3	4.855	-	8	6.083	AP	6.3	5.756	AP
YBR289W	SNF5_YEAST	SWI/SNF chromatin-remodeling complex subunit SNF5	0	4.3	5.222	-	6	5.675	AP	7.7	6.027	AP
YDR507C	GIN4_YEAST	Serine/threonine-protein kinase GIN4	0	4.3	5.222	-	7.7	6.022	AP	7	5.898	AP
YHR082C	KSP1_YEAST	Serine/threonine-protein kinase KSP1	0	6.7	5.829	AP	7	5.893	AP	7.3	5.964	AP
YBL101C	ECM21_YEAST	Protein ECM21	0.2	21.7	5.959	AP	10	4.845	AP	16	5.523	AP
YNL075W	IMP4_YEAST	U3 small nucleolar ribonucleoprotein protein IMP4	0	7	5.899	AP	7.3	5.959	AP	6	5.679	AP
YBR159W	MKAR_YEAST	Very-long-chain 3-oxoacyl-CoA reductase	0	4.3	5.222	-	7.3	5.959	AP	4.3	5.221	-
YLL048C	YBT1_YEAST	ATP-dependent bile acid permease	0	3.3	4.855	-	7.3	5.959	AP	5	5.422	-
YAL019W	FUN30_YEAST	ATP-dependent helicase FUN30	0	7	5.899	AP	5	5.417	-	6.3	5.756	AP
YBR225W	YB75_YEAST	Uncharacterized protein YBR225W	0	4	5.109	-	6.7	5.824	AP	7	5.898	AP
YLR260W	LCB5_YEAST	Sphingoid long chain base kinase 5	0	2.7	4.545	-	6.7	5.824	AP	5.3	5.513	-
YPL050C	MNN9_YEAST	Mannan polymerase complexes subunit MNN9	0	6.3	5.757	AP	6	5.675	AP	6.3	5.756	AP
YMR128W	DHR1_YEAST	Probable ATP-dependent RNA helicase DHR1	0	4.3	5.222	-	5.7	5.594	-	6.3	5.756	AP
YBL016W	FUS3_YEAST	Mitogen-activated protein kinase FUS3	0	3.7	4.988	-	5.7	5.594	-	6.3	5.756	AP
YNL219C	ALG9_YEAST	Alpha-1,2-mannosyltransferase ALG9	0	2.7	4.545	-	2.7	4.54	-	6.3	5.756	AP
YLR397C	AFG2_YEAST	ATPase family gene 2 protein	0	5	5.423	-	6.3	5.751	AP	5.7	5.598	-
YKL148C	SDHA_YEAST	Succinate dehydrogenase [ubiquinone] flavoprotein subunit, mitochondrial	0	6	5.68	AP	3	4.703	-	5	5.422	-
YGL171W	ROK1_YEAST	ATP-dependent RNA helicase ROK1	0	5	5.423	-	5.7	5.594	-	6	5.679	AP
YKL065C	YET1_YEAST	Endoplasmic reticulum transmembrane protein 1	0	1.7	3.904	-	5	5.417	-	6	5.679	AP
YBR140C	IRA1_YEAST	Inhibitory regulator protein IRA1	0	4.3	5.222	-	6	5.675	AP	5.7	5.598	-
YGL197W	MDS3_YEAST	Negative regulator of sporulation MDS3	0	2.7	4.545	-	6	5.675	AP	4.7	5.325	-
YPR029C	AP1G1_YEAST	AP-1 complex subunit gamma-1	0	2.7	4.545	-	4.7	5.32	-	5.7	5.598	-
YLR033W	RSC58_YEAST	Chromatin structure-remodeling complex protein RSC58	0	5	5.423	-	5.7	5.594	-	5.3	5.513	-
YDR365C	ESF1_YEAST	Pre-rRNA-processing protein ESF1	0.2	10.3	4.9	AP	16	5.516	AP	14.7	5.399	AP
YPR161C	BUR1_YEAST	Serine/threonine-protein kinase BUR1	0	4.7	5.326	-	4.3	5.216	-	5.3	5.513	-
YJL148W	RPA34_YEAST	DNA-directed RNA polymerase I subunit RPA34	0	3.3	4.855	-	5.3	5.508	-	5.3	5.513	-
YDR333C	RQC1_YEAST	Ribosome quality control complex subunit 1	0	3	4.708	-	3.7	4.982	-	5.3	5.513	-
YKL129C	MYO3_YEAST	Myosin-3	0	3	4.708	-	5	5.417	-	5.3	5.513	-
YGL210W	YPT32_YEAST	GTP-binding protein YPT32/YPT11	0	0.7	2.72	-	1	3.224	-	5.3	5.513	-
YPL245W	YP245_YEAST	Uncharacterized protein YPL245W	0	3.7	4.988	-	5.3	5.508	-	4.3	5.221	-
YLR319C	BUD6_YEAST	Bud site selection protein 6	0	5	5.423	-	3.7	4.982	-	4.7	5.325	-
YIL124W	AYR1_YEAST	NADPH-dependent 1-acyldihydroxyacetone phosphate reductase	0	4.7	5.326	-	4.3	5.216	-	5	5.422	-
YBR074W	PFF1_YEAST	Vacuolar membrane protease	0	4	5.109	-	3.7	4.982	-	5	5.422	-
YOL010W	RCL1_YEAST	RNA 3'-terminal phosphate cyclase-like protein	0	4	5.109	-	4.3	5.216	-	5	5.422	-
YBL103C	RTG3_YEAST	Retrograde regulation protein 3	0	3.7	4.988	-	4.3	5.216	-	5	5.422	-
YBR081C	SPT7_YEAST	Transcriptional activator SPT7	0	1.7	3.904	-	4.3	5.216	-	5	5.422	-
YBL067C	UBP13_YEAST	Ubiquitin carboxyl-terminal hydrolase 13	0	4.7	5.326	-	5	5.417	-	4.3	5.221	-
YKL099C	UTP11_YEAST	U3 small nucleolar RNA-associated protein 11	0	2	4.151	-	5	5.417	-	3.7	4.987	-
YOL070C	NBA1_YEAST	Protein NBA1	0	4.7	5.326	-	2.7	4.54	-	2	4.15	-
YJL186W	MNN5_YEAST	Alpha-1,2-mannosyltransferase MNN5	0	4	5.109	-	3.3	4.849	-	4.7	5.325	-
YKL173W	SN114_YEAST	Pre-mRNA-splicing factor SNU114	0	4	5.109	-	4	5.104	-	4.7	5.325	-
YKL027W	TCD2_YEAST	tRNA threonylcarbamoyladenosine dehydratase 2	0	3	4.708	-	4.3	5.216	-	4.7	5.325	-
YOR271C	FSF1_YEAST	Probable mitochondrial transport protein FSF1	0	2.7	4.545	-	4.3	5.216	-	4.7	5.325	-
YOL148C	SPT20_YEAST	Transcription factor SPT20	0	1	3.23	-	3.3	4.849	-	4.7	5.325	-
YDL224C	WHI4_YEAST	Protein WHI4	0	4.3	5.222	-	4.7	5.32	-	3	4.707	-
YJR152W	DAL5_YEAST	Allantoate permease	0	4.3	5.222	-	4.7	5.32	-	4.3	5.221	-
YBR275C	RIF1_YEAST	Telomere length regulator protein RIF1	0	2.7	4.545	-	4.7	5.32	-	3.7	4.987	-
YJL005W	CYAA_YEAST	Adenylate cyclase	0	2	4.151	-	4.7	5.32	-	2.7	4.544	-
YIL121W	QDR2_YEAST	Quinidine resistance protein 2	0	1.7	3.904	-	4.7	5.32	-	3.3	4.854	-
YDL031W	DBP10_YEAST	ATP-dependent RNA helicase DBP10	0.5	14	4.603	AP	23	5.306	AP	20.7	5.159	AP
YJL033W	DBP4_YEAST	ATP-dependent RNA helicase HCA4	0.2	12	5.113	AP	13.3	5.255	AP	13	5.226	AP
YNL197C	WHI3_YEAST	Protein WHI3	0	4.3	5.222	-	2.7	4.54	-	4	5.108	-
YMR312W	ELP6_YEAST	Elongator complex protein 6	0	4.3	5.222	-	2	4.145	-	2.3	4.36	-
YEL055C	DPO5_YEAST	DNA polymerase V	0	4.3	5.222	-	2.7	4.54	-	2.3	4.36	-
YGL006W	ATC2_YEAST	Calcium-transporting ATPase 2	0	3.7	4.988	-	4	5.104	-	4.3	5.221	-
YOR181W	LAS17_YEAST	Proline-rich protein LAS17	0	3.3	4.855	-	2	4.145	-	4.3	5.221	-
YPR097W	YP097_YEAST	PX domain-containing protein YPR097W	0	3	4.708	-	3.3	4.849	-	4.3	5.221	-
YOR119C	RIO1_YEAST	Serine/threonine-protein kinase RIO1	0	1.7	3.904	-	3	4.703	-	4.3	5.221	-
YPL146C	NOP53_YEAST	Ribosome biogenesis protein NOP53	0	4	5.109	-	4.3	5.216	-	4	5.108	-
YLR328W	NMA1_YEAST	Nicotinamide/nicotinic acid mononucleotide adenylyltransferase 1	0	3.7	4.988	-	4.3	5.216	-	0.7	2.719	-
YCL014W	BUD3_YEAST	Bud site selection protein 3	0	3.3	4.855	-	4.3	5.216	-	4	5.108	-
YDR322W	RM35_YEAST	54S ribosomal protein L35, mitochondrial	0	1.7	3.904	-	4.3	5.216	-	2	4.15	-
YLL011W	DCA13_YEAST	Protein SOF1	0.2	7.7	4.475	AP	12.7	5.182	AP	11	4.987	AP
YBL004W	UTP20_YEAST	U3 small nucleolar RNA-associated protein 20	1.2	28.3	4.482	AP	37.7	4.882	AP	46	5.177	AP
YDL053C	PBP4_YEAST	Protein PBP4	0	4	5.109	-	2	4.145	-	2	4.15	-
YMR140W	SIP5_YEAST	Protein SIP5	0	2.7	4.545	-	3.7	4.982	-	4	5.108	-
YMR216C	SKY1_YEAST	Serine/threonine-protein kinase SKY1	0	2.3	4.361	-	2.3	4.356	-	4	5.108	-
YLR419W	YL419_YEAST	Putative ATP-dependent RNA helicase YLR419W	0	2	4.151	-	1.7	3.898	-	4	5.108	-
YNL297C	MON2_YEAST	Protein MON2	0	1.7	3.904	-	2.3	4.356	-	4	5.108	-
YGL244W	RTF1_YEAST	RNA polymerase-associated protein RTF1	0	1.7	3.904	-	2.3	4.356	-	4	5.108	-
YBR251W	RT05_YEAST	37S ribosomal protein S5, mitochondrial	0	3.3	4.855	-	4	5.104	-	2.7	4.544	-
YMR212C	EFR3_YEAST	Protein EFR3	0	2.7	4.545	-	4	5.104	-	3.7	4.987	-
YPL118W	RT51_YEAST	37S ribosomal protein MRP51, mitochondrial	0	2.7	4.545	-	4	5.104	-	3	4.707	-
YLR045C	STU2_YEAST	Protein STU2	0	1.7	3.904	-	4	5.104	-	3	4.707	-
YLR430W	SEN1_YEAST	Helicase SEN1	0	1	3.23	-	4	5.104	-	2.7	4.544	-
YBR279W	PAF1_YEAST	RNA polymerase II-associated protein 1	0.2	11	4.989	AP	6	4.119	AP	9.3	4.753	AP
YEL015W	EDC3_YEAST	Enhancer of mRNA-decapping protein 3	0	3.7	4.988	-	1.3	3.6	-	2.7	4.544	-
YNR029C	YN8H_YEAST	Uncharacterized protein YNR029C	0	3.7	4.988	-	3	4.703	-	2.7	4.544	-
YDR303C	RSC3_YEAST	Chromatin structure-remodeling complex protein RSC3	0	3.7	4.988	-	3	4.703	-	2.3	4.36	-
YGR202C	PCY1_YEAST	Choline-phosphate cytidylyltransferase	0	3	4.708	-	3.3	4.849	-	3.7	4.987	-
YDL102W	DPOD_YEAST	DNA polymerase delta catalytic subunit	0	2.7	4.545	-	3.7	4.982	-	3.7	4.987	-
YER008C	SEC3_YEAST	Exocyst complex component SEC3	0	2.3	4.361	-	2.7	4.54	-	3.7	4.987	-
YOR165W	SEY1_YEAST	Protein SEY1	0	2.3	4.361	-	2.7	4.54	-	3.7	4.987	-
YPL232W	SSO1_YEAST	Protein SSO1	0	2	4.151	-	3.3	4.849	-	3.7	4.987	-
YMR088C	VBA1_YEAST	Vacuolar basic amino acid transporter 1	0	2	4.151	-	2.3	4.356	-	3.7	4.987	-
YFR001W	LOC1_YEAST	60S ribosomal subunit assembly/export protein LOC1	0	1.3	3.606	-	3	4.703	-	3.7	4.987	-
YOR290C	SNF2_YEAST	Transcription regulatory protein SNF2	0	2.3	4.361	-	3.7	4.982	-	3.3	4.854	-
YOR004W	UTP23_YEAST	rRNA-processing protein UTP23	0	2.3	4.361	-	3.7	4.982	-	3.3	4.854	-
YNR031C	SSK2_YEAST	MAP kinase kinase kinase SSK2	0	1.3	3.606	-	3.7	4.982	-	2	4.15	-
YFL002C	SPB4_YEAST	ATP-dependent rRNA helicase SPB4	0	0.7	2.72	-	3.7	4.982	-	3.3	4.854	-
YJL176C	SWI3_YEAST	SWI/SNF complex subunit SWI3	0.2	9	4.703	AP	9.3	4.746	AP	10.3	4.898	AP
YOR158W	RTPT_YEAST	37S ribosomal protein PET123, mitochondrial	0	3.3	4.855	-	3.3	4.849	-	2.3	4.36	-
YNL161W	CBK1_YEAST	Serine/threonine-protein kinase CBK1	0	3.3	4.855	-	2	4.145	-	2.7	4.544	-
YOL087C	YO087_YEAST	Uncharacterized WD repeat-containing protein YOL087C	0	3.3	4.855	-	1	3.224	-	1.3	3.605	-
YNL182C	IPI3_YEAST	Pre-rRNA-processing protein IPI3	0	3.3	4.855	-	2	4.145	-	3	4.707	-
YHR016C	YSC84_YEAST	Protein YSC84	0	3.3	4.855	-	2	4.145	-	2	4.15	-
YPL078C	ATPF_YEAST	ATP synthase subunit 4, mitochondrial	0	2.7	4.545	-	3.3	4.849	-	3.3	4.854	-
YGR220C	RM09_YEAST	54S ribosomal protein L9, mitochondrial	0	2.7	4.545	-	2.3	4.356	-	3.3	4.854	-
YGL246C	DXO_YEAST	Decapping nuclease RAI1	0	2.3	4.361	-	2.7	4.54	-	3.3	4.854	-
YNL262W	DPOE_YEAST	DNA polymerase epsilon catalytic subunit A	0	2	4.151	-	2	4.145	-	3.3	4.854	-
YKL074C	MUD2_YEAST	Splicing factor MUD2	0	2	4.151	-	1.3	3.6	-	3.3	4.854	-
YJR001W	AVT1_YEAST	Vacuolar amino acid transporter 1	0	2	4.151	-	3	4.703	-	3.3	4.854	-
YLR005W	SSL1_YEAST	Suppressor of stem-loop protein 1	0	1.7	3.904	-	2.7	4.54	-	3.3	4.854	-
YDR283C	GCN2_YEAST	Serine/threonine-protein kinase GCN2	0	1.3	3.606	-	2.3	4.356	-	3.3	4.854	-
YPL110C	GDE1_YEAST	Glycerophosphodiester phosphodiesterase GDE1	0	1	3.23	-	1.7	3.898	-	3.3	4.854	-
YIL149C	MLP2_YEAST	Protein MLP2	0	1	3.23	-	1	3.224	-	3.3	4.854	-
YDR067C	OCA6_YEAST	Putative tyrosine-protein phosphatase OCA6	0	1	3.23	-	1.3	3.6	-	3.3	4.854	-
YNL022C	RCM1_YEAST	25S rRNA (cytosine(2278)-C(5))-methyltransferase	0	2.3	4.361	-	3.3	4.849	-	3	4.707	-
YPR024W	YME1_YEAST	Mitochondrial inner membrane i-AAA protease supercomplex subunit YME1	0	2	4.151	-	3.3	4.849	-	3	4.707	-
YER088C	DOT6_YEAST	Transcriptional regulatory protein DOT6	0	2	4.151	-	3.3	4.849	-	1	3.229	-
YCL059C	KRR1_YEAST	KRR1 small subunit processome component	0.2	8.3	4.593	AP	9.3	4.746	AP	9.7	4.803	AP
YDR060W	MAK21_YEAST	Ribosome biogenesis protein MAK21	0.2	3.7	3.435	-	8.3	4.585	AP	9.3	4.753	AP
YDL059C	RAD59_YEAST	DNA repair protein RAD59	0	3	4.708	-	1.7	3.898	-	0.3	1.923	-
YNL233W	BNI4_YEAST	Protein BNI4	0	3	4.708	-	1.3	3.6	-	1.7	3.903	-
YOR371C	GPB1_YEAST	Guanine nucleotide-binding protein subunit beta 1	0	2.7	4.545	-	1.3	3.6	-	3	4.707	-
YBR001C	TREB_YEAST	Probable trehalase	0	2	4.151	-	2.3	4.356	-	3	4.707	-
YGL065C	ALG2_YEAST	Alpha-1,3/1,6-mannosyltransferase ALG2	0	2	4.151	-	1.7	3.898	-	3	4.707	-
YKL094W	MGLL_YEAST	Monoglyceride lipase	0	1.7	3.904	-	2	4.145	-	3	4.707	-
YNR023W	SNF12_YEAST	Transcription regulatory protein SNF12	0	1.7	3.904	-	2.3	4.356	-	3	4.707	-
YPL006W	NPC1_YEAST	Niemann-Pick type C-related protein 1	0	1.7	3.904	-	1.3	3.6	-	3	4.707	-
YPL030W	TRM44_YEAST	tRNA (uracil-O(2)-)-methyltransferase	0	1.7	3.904	-	2	4.145	-	3	4.707	-
YBR007C	DSF2_YEAST	Protein DSF2	0	1.7	3.904	-	2.7	4.54	-	3	4.707	-
YNL137C	NAM9_YEAST	37S ribosomal protein NAM9, mitochondrial	0	1	3.23	-	1.7	3.898	-	3	4.707	-
YNL088W	TOP2_YEAST	DNA topoisomerase 2	0	1	3.23	-	2.3	4.356	-	3	4.707	-
YOL012C	H2AZ_YEAST	Histone H2A.Z	0	2.7	4.545	-	3	4.703	-	2.3	4.36	-
YPL173W	RM40_YEAST	54S ribosomal protein L40, mitochondrial	0	2.7	4.545	-	3	4.703	-	2	4.15	-
YML081W	TDA9_YEAST	Probable transcription factor TDA9	0	2.3	4.361	-	3	4.703	-	2.7	4.544	-
YPR091C	YP091_YEAST	Uncharacterized PH domain-containing protein YPR091C	0	2	4.151	-	3	4.703	-	2	4.15	-
YAR002C-A	ERP1_YEAST	Protein ERP1	0	1.7	3.904	-	3	4.703	-	2.7	4.544	-
YGR082W	TOM20_YEAST	Mitochondrial import receptor subunit TOM20	0	1.7	3.904	-	3	4.703	-	2	4.15	-
YOL144W	NOP8_YEAST	60S ribosome subunit biogenesis protein NOP8	0	1	3.23	-	3	4.703	-	2	4.15	-
YGR038W	ORM1_YEAST	Protein ORM1	0	1	3.23	-	3	4.703	-	1.7	3.903	-
YLR182W	SWI6_YEAST	Regulatory protein SWI6	0	1	3.23	-	3	4.703	-	2.7	4.544	-
YNL252C	RM17_YEAST	54S ribosomal protein L17, mitochondrial	0	0.3	1.923	-	3	4.703	-	1.7	3.903	-
YNL139C	THO2_YEAST	THO complex subunit 2	0.2	7	4.346	AP	6.3	4.196	AP	9	4.701	AP
YLR276C	DBP9_YEAST	ATP-dependent RNA helicase DBP9	1	18.7	4.171	AP	26.7	4.674	AP	24	4.53	AP
YPL217C	BMS1_YEAST	Ribosome biogenesis protein BMS1	1	17.7	4.092	AP	26.7	4.674	AP	22	4.405	AP
YLL008W	DRS1_YEAST	ATP-dependent RNA helicase DRS1	0.5	9.7	4.074	AP	12	4.374	AP	14	4.601	AP
YCR093W	NOT1_YEAST	General negative regulator of transcription subunit 1	1	18	4.119	AP	21	4.331	AP	24.3	4.55	AP
YLL034C	RIX7_YEAST	Ribosome biogenesis ATPase RIX7	0.8	11	3.776	AP	19	4.549	AP	16	4.31	AP
YJR088C	EMC2_YEAST	ER membrane protein complex subunit 2	0	2.7	4.545	-	2.7	4.54	-	2.3	4.36	-
YGL208W	SIP2_YEAST	SNF1 protein kinase subunit beta-2	0	2.7	4.545	-	1.7	3.898	-	2.7	4.544	-
YKL214C	YRA2_YEAST	RNA annealing protein YRA2	0	2.7	4.545	-	2	4.145	-	2.7	4.544	-
YJL036W	SNX4_YEAST	Sorting nexin-4	0	2.7	4.545	-	1.7	3.898	-	1.3	3.605	-
YDL212W	SHR3_YEAST	Secretory component protein SHR3	0	2	4.151	-	2.3	4.356	-	2.7	4.544	-
YHR077C	NMD2_YEAST	Nonsense-mediated mRNA decay protein 2	0	2	4.151	-	2.3	4.356	-	2.7	4.544	-
YPL119C	DBP1_YEAST	ATP-dependent RNA helicase DBP1	0	1.7	3.904	-	2	4.145	-	2.7	4.544	-
YPL082C	MOT1_YEAST	TATA-binding protein-associated factor MOT1	0	1.7	3.904	-	1.7	3.898	-	2.7	4.544	-
YIL036W	ACA2_YEAST	ATF/CREB activator 2	0	1.3	3.606	-	2.3	4.356	-	2.7	4.544	-
YDL052C	PLSC_YEAST	Probable 1-acyl-sn-glycerol-3-phosphate acyltransferase	0	1	3.23	-	1.7	3.898	-	2.7	4.544	-
YNR019W	ARE2_YEAST	Sterol O-acyltransferase 2	0	1	3.23	-	1	3.224	-	2.7	4.544	-
YKR024C	DBP7_YEAST	ATP-dependent RNA helicase DBP7	0	1	3.23	-	1.7	3.898	-	2.7	4.544	-
YMR193W	RM24_YEAST	54S ribosomal protein L24, mitochondrial	0	0.7	2.72	-	2.3	4.356	-	2.7	4.544	-
YLR220W	CCC1_YEAST	Protein CCC1	0	0.7	2.72	-	2.7	4.54	-	2.7	4.544	-
YKL203C	TOR2_YEAST	Serine/threonine-protein kinase TOR2	0	0.7	2.72	-	2.3	4.356	-	2.7	4.544	-
YBL054W	TOD6_YEAST	Transcriptional regulatory protein TOD6	0	0.7	2.72	-	2	4.145	-	2.7	4.544	-
YNL280C	ERG24_YEAST	Delta(14)-sterol reductase	0	0.7	2.72	-	1.7	3.898	-	2.7	4.544	-
YIL030C	DOA10_YEAST	ERAD-associated E3 ubiquitin-protein ligase DOA10	0	0.3	1.923	-	1.3	3.6	-	2.7	4.544	-
YOR112W	CEX1_YEAST	Cytoplasmic export protein 1	0	2	4.151	-	2.7	4.54	-	2	4.15	-
YMR158W	RT08_YEAST	37S ribosomal protein S8, mitochondrial	0	1.7	3.904	-	2.7	4.54	-	1.7	3.903	-
YPL249C	GYP5_YEAST	GTPase-activating protein GYP5	0	1.3	3.606	-	2.7	4.54	-	1.3	3.605	-
YER068W	NOT4_YEAST	General negative regulator of transcription subunit 4	0.2	6.7	4.276	AP	7.7	4.466	AP	7.7	4.473	AP
YOR086C	TCB1_YEAST	Tricalbin-1	0.5	7	3.615	AP	9.7	4.065	AP	12.3	4.42	AP
YML117W	NAB6_YEAST	RNA-binding protein NAB6	0.2	7.3	4.412	AP	5.7	4.038	-	7	4.344	AP
YGL001C	ERG26_YEAST	Sterol-4-alpha-carboxylate 3-dehydrogenase, decarboxylating	0.2	4.3	3.669	-	7.3	4.403	AP	6.7	4.275	AP
YJL084C	ALY2_YEAST	Arrestin-related trafficking adapter 3	0	2.3	4.361	-	2	4.145	-	2	4.15	-
YML049C	RSE1_YEAST	Pre-mRNA-splicing factor RSE1	0	2.3	4.361	-	2.3	4.356	-	2	4.15	-
YML112W	CTK3_YEAST	CTD kinase subunit gamma	0	2.3	4.361	-	1.7	3.898	-	1.3	3.605	-
YGR084C	RT13_YEAST	37S ribosomal protein MRP13, mitochondrial	0	2.3	4.361	-	1.3	3.6	-	1.3	3.605	-
YDR490C	PKH1_YEAST	Serine/threonine-protein kinase PKH1	0	2.3	4.361	-	2	4.145	-	1.7	3.903	-
YLR337C	VRP1_YEAST	Verprolin	0	2.3	4.361	-	0.3	1.919	-	0.3	1.923	-
YDR086C	SC61G_YEAST	Protein transport protein SSS1	0	2	4.151	-	2.3	4.356	-	2.3	4.36	-
YDR038C	ATN5_YEAST	Sodium transport ATPase 5	0	1.7	3.904	-	2.3	4.356	-	2.3	4.36	-
YOL027C	MDM38_YEAST	Mitochondrial distribution and morphology protein 38	0	1.7	3.904	-	1.3	3.6	-	2.3	4.36	-
YKL201C	MNN4_YEAST	Protein MNN4	0	1.3	3.606	-	1.3	3.6	-	2.3	4.36	-
YDL117W	CYK3_YEAST	Cytokinesis protein 3	0	1.3	3.606	-	1	3.224	-	2.3	4.36	-
YPR114W	YP114_YEAST	Uncharacterized TLC domain-containing protein YPR114W	0	1.3	3.606	-	2.3	4.356	-	2.3	4.36	-
YPR144C	NOC4_YEAST	Nucleolar complex protein 4	0	1.3	3.606	-	1.3	3.6	-	2.3	4.36	-
YML071C	COG8_YEAST	Conserved oligomeric Golgi complex subunit 8	0	1	3.23	-	2.3	4.356	-	2.3	4.36	-
YPR141C	KAR3_YEAST	Kinesin-like protein KAR3	0	1	3.23	-	2	4.145	-	2.3	4.36	-
YNL115C	YNL5_YEAST	Uncharacterized vacuolar membrane protein YNL115C	0	1	3.23	-	1.3	3.6	-	2.3	4.36	-
YLR362W	STE11_YEAST	Serine/threonine-protein kinase STE11	0	1	3.23	-	1.3	3.6	-	2.3	4.36	-
YNR013C	PHO91_YEAST	Low-affinity phosphate transporter PHO91	0	1	3.23	-	1.3	3.6	-	2.3	4.36	-
YLR056W	ERG3_YEAST	Delta(7)-sterol 5(6)-desaturase	0	1	3.23	-	1	3.224	-	2.3	4.36	-
YMR247C	LTN1_YEAST	E3 ubiquitin-protein ligase listerin	0	0.7	2.72	-	1.3	3.6	-	2.3	4.36	-
YMR121C	RL15B_YEAST	60S ribosomal protein L15-B	0	0.7	2.72	-	2.3	4.356	-	2.3	4.36	-
YMR221C	FMP42_YEAST	Protein FMP42	0	0.3	1.923	-	2.3	4.356	-	2.3	4.36	-
YDR089W	YD089_YEAST	Uncharacterized protein YDR089W	0	0.3	1.923	-	1	3.224	-	2.3	4.36	-
YHR148W	IMP3_YEAST	U3 small nucleolar ribonucleoprotein protein IMP3	0	0.3	1.923	-	2.3	4.356	-	2.3	4.36	-
YIL009W	LCF3_YEAST	Long-chain-fatty-acid--CoA ligase 3	0	0.3	1.923	-	2	4.145	-	2.3	4.36	-
YLR439W	RM04_YEAST	54S ribosomal protein L4, mitochondrial	0	2	4.151	-	2.3	4.356	-	0.7	2.719	-
YJR041C	URB2_YEAST	Nucleolar pre-ribosomal-associated protein 2	0	1.7	3.904	-	2.3	4.356	-	2	4.15	-
YAL041W	CDC24_YEAST	Cell division control protein 24	0	1.7	3.904	-	2.3	4.356	-	1.7	3.903	-
YNL284C	RM10_YEAST	54S ribosomal protein L10, mitochondrial	0	1.3	3.606	-	2.3	4.356	-	1.7	3.903	-
YBL011W	GPT1_YEAST	Glycerol-3-phosphate O-acyltransferase 1	0	1.3	3.606	-	2.3	4.356	-	1	3.229	-
YCL031C	RRP7_YEAST	Ribosomal RNA-processing protein 7	0	1	3.23	-	2.3	4.356	-	1.3	3.605	-
YDR292C	SRPR_YEAST	Signal recognition particle receptor subunit alpha homolog	0	1	3.23	-	2.3	4.356	-	1.3	3.605	-
YNR038W	DBP6_YEAST	ATP-dependent RNA helicase DBP6	0	1	3.23	-	2.3	4.356	-	1.7	3.903	-
YGL013C	PDR1_YEAST	Transcription factor PDR1	0	0.7	2.72	-	2.3	4.356	-	1.3	3.605	-
YNL091W	NST1_YEAST	Stress response protein NST1	0	0.7	2.72	-	2.3	4.356	-	0.3	1.923	-
YNL224C	SQS1_YEAST	Protein SQS1	0	0.3	1.923	-	2.3	4.356	-	1.3	3.605	-
YPR112C	MRD1_YEAST	Multiple RNA-binding domain-containing protein 1	0.2	7	4.346	AP	3.3	3.293	-	5.3	3.959	-
YHL004W	RT04_YEAST	37S ribosomal protein MRP4, mitochondrial	0.2	4.7	3.773	-	7	4.337	AP	6.3	4.202	AP
YPL101W	ELP4_YEAST	Elongator complex protein 4	0.5	11.3	4.301	AP	4.7	3.033	-	5.7	3.314	-
YGR261C	AP3B_YEAST	AP-3 complex subunit beta	0.2	5.7	4.046	-	5.7	4.038	-	6.7	4.275	AP
YGL228W	SHE10_YEAST	Outer spore wall assembly protein SHE10	0.2	5.3	3.961	-	6.3	4.196	AP	6.7	4.275	AP
YNL298W	CLA4_YEAST	Serine/threonine-protein kinase CLA4	0.2	3	3.155	-	4	3.548	-	6.7	4.275	AP
YBR059C	AKL1_YEAST	Serine/threonine-protein kinase AKL1	0.5	8.7	3.919	AP	10.7	4.206	AP	11	4.257	AP
YGL112C	TAF6_YEAST	Transcription initiation factor TFIID subunit 6	0.2	5.7	4.046	-	5.3	3.953	-	6.3	4.202	AP
YDR494W	RSM28_YEAST	37S ribosomal protein RSM28, mitochondrial	0.2	4.7	3.773	-	5.3	3.953	-	6.3	4.202	AP
YKR082W	NU133_YEAST	Nucleoporin NUP133	0.2	2.7	2.992	-	6.3	4.196	AP	4.3	3.667	-
YML025C	RL4P_YEAST	54S ribosomal protein YmL6, mitochondrial	0	2	4.151	-	1.3	3.6	-	1.7	3.903	-
YBR260C	RGD1_YEAST	RHO GTPase-activating protein RGD1	0	2	4.151	-	1.7	3.898	-	2	4.15	-
YGR012W	CYSK_YEAST	Putative cysteine synthase	0	2	4.151	-	2	4.145	-	1.3	3.605	-
YLR187W	SKG3_YEAST	Protein SKG3	0	2	4.151	-	1.7	3.898	-	1.3	3.605	-
YDR251W	PAM1_YEAST	Protein PAM1	0	2	4.151	-	1	3.224	-	1	3.229	-
YPL115C	BEM3_YEAST	GTPase-activating protein BEM3	0	2	4.151	-	1	3.224	-	1	3.229	-
YFL033C	RIM15_YEAST	Serine/threonine-protein kinase RIM15	0	2	4.151	-	2	4.145	-	1	3.229	-
YGL014W	PUF4_YEAST	Pumilio homology domain family member 4	0	2	4.151	-	1.7	3.898	-	1.7	3.903	-
YPL058C	PDR12_YEAST	ATP-dependent permease PDR12	0	2	4.151	-	1	3.224	-	1	3.229	-
YDR405W	RM41_YEAST	54S ribosomal protein L41, mitochondrial	0	2	4.151	-	1.7	3.898	-	1	3.229	-
YBL061C	SKT5_YEAST	Protein SKT5	0	2	4.151	-	1	3.224	-	0.7	2.719	-
YMR044W	IOC4_YEAST	ISWI one complex protein 4	0	2	4.151	-	2	4.145	-	1.7	3.903	-
YIL154C	IMPX_YEAST	Sugar utilization regulatory protein IMP2	0	2	4.151	-	1	3.224	-	0.7	2.719	-
YOR070C	GYP1_YEAST	GTPase-activating protein GYP1	0	2	4.151	-	2	4.145	-	1.7	3.903	-
YMR275C	BUL1_YEAST	Ubiquitin ligase-binding protein BUL1	0	2	4.151	-	0.3	1.919	-	0.7	2.719	-
YHR127W	YHS7_YEAST	Uncharacterized protein YHR127W	0	1.7	3.904	-	1.7	3.898	-	2	4.15	-
YFL008W	SMC1_YEAST	Structural maintenance of chromosomes protein 1	0	1.7	3.904	-	1.3	3.6	-	2	4.15	-
YCR017C	CWH43_YEAST	Protein CWH43	0	1.3	3.606	-	2	4.145	-	2	4.15	-
YGL216W	KIP3_YEAST	Kinesin-like protein KIP3	0	1.3	3.606	-	2	4.145	-	2	4.15	-
YPL215W	CBP3_YEAST	Protein CBP3, mitochondrial	0	1.3	3.606	-	1.7	3.898	-	2	4.15	-
YLR324W	PEX30_YEAST	Peroxisomal membrane protein PEX30	0	1	3.23	-	2	4.145	-	2	4.15	-
YDR312W	SSF2_YEAST	Ribosome biogenesis protein SSF2	0	1	3.23	-	1.7	3.898	-	2	4.15	-
YKL075C	YKH5_YEAST	Uncharacterized protein YKL075C	0	1	3.23	-	1.7	3.898	-	2	4.15	-
YGL084C	GUP1_YEAST	Glycerol uptake protein 1	0	1	3.23	-	1	3.224	-	2	4.15	-
YHR161C	AP18A_YEAST	Clathrin coat assembly protein AP180A	0	1	3.23	-	1.3	3.6	-	2	4.15	-
YKL155C	RT22_YEAST	37S ribosomal protein S22, mitochondrial	0	1	3.23	-	1	3.224	-	2	4.15	-
YNL101W	AVT4_YEAST	Vacuolar amino acid transporter 4	0	1	3.23	-	2	4.145	-	2	4.15	-
YJR138W	IML1_YEAST	Vacuolar membrane-associated protein IML1	0	1	3.23	-	1.7	3.898	-	2	4.15	-
YDR389W	SAC7_YEAST	GTPase-activating protein SAC7	0	0.7	2.72	-	1	3.224	-	2	4.15	-
YIL155C	GPDM_YEAST	Glycerol-3-phosphate dehydrogenase, mitochondrial	0	0.7	2.72	-	1	3.224	-	2	4.15	-
YOR085W	OST3_YEAST	Dolichyl-diphosphooligosaccharide--protein glycosyltransferase subunit 3	0	0.7	2.72	-	1.7	3.898	-	2	4.15	-
YNL271C	BNI1_YEAST	Protein BNI1	0	0.7	2.72	-	1.7	3.898	-	2	4.15	-
YPR055W	SEC8_YEAST	Exocyst complex component SEC8	0	0.3	1.923	-	1.3	3.6	-	2	4.15	-
YML032C	RAD52_YEAST	DNA repair and recombination protein RAD52	0	0.3	1.923	-	0.7	2.715	-	2	4.15	-
YGR165W	RT35_YEAST	37S ribosomal protein S35, mitochondrial	0	0.3	1.923	-	1.7	3.898	-	2	4.15	-
YHR186C	KOG1_YEAST	Target of rapamycin complex 1 subunit KOG1	0	0.3	1.923	-	0.7	2.715	-	2	4.15	-
YOR287C	RRP36_YEAST	rRNA biogenesis protein RRP36	0	1.7	3.904	-	2	4.145	-	1.7	3.903	-
YGL198W	YIP4_YEAST	Protein YIP4	0	1.7	3.904	-	2	4.145	-	1.7	3.903	-
YDR229W	IVY1_YEAST	Protein IVY1	0	1.7	3.904	-	2	4.145	-	1.7	3.903	-
YEL052W	AFG1_YEAST	Protein AFG1	0	1.3	3.606	-	2	4.145	-	1.7	3.903	-
YPL254W	HFI1_YEAST	Transcriptional coactivator HFI1/ADA1	0	1.3	3.606	-	2	4.145	-	1.3	3.605	-
YFR029W	PTR3_YEAST	SPS-sensor component PTR3	0	1.3	3.606	-	2	4.145	-	1.7	3.903	-
YDR475C	JIP4_YEAST	Uncharacterized protein JIP4	0	1	3.23	-	2	4.145	-	1.7	3.903	-
YLR139C	SLS1_YEAST	Sigma-like sequence protein 1, mitochondrial	0	0.7	2.72	-	2	4.145	-	1	3.229	-
YGL066W	SGF73_YEAST	SAGA-associated factor 73	0	0.7	2.72	-	2	4.145	-	0.3	1.923	-
YKL197C	PEX1_YEAST	Peroxisomal ATPase PEX1	0	0.3	1.923	-	2	4.145	-	1.7	3.903	-
YER027C	GAL83_YEAST	SNF1 protein kinase subunit beta-3	0	0.3	1.923	-	2	4.145	-	1.7	3.903	-
YDR041W	RT10_YEAST	37S ribosomal protein S10, mitochondrial	0	0.3	1.923	-	2	4.145	-	0.7	2.719	-
YOR254C	SEC63_YEAST	Protein translocation protein SEC63	0.5	7	3.615	AP	9.7	4.065	AP	10	4.121	AP
YDR194C	MS116_YEAST	ATP-dependent RNA helicase MSS116, mitochondrial	0.8	11.7	3.86	AP	12	3.891	AP	14	4.119	AP
YOL041C	NOP12_YEAST	Nucleolar protein 12	1	12	3.539	AP	14.7	3.817	AP	17.7	4.091	AP
YJL165C	HAL5_YEAST	Serine/threonine-protein kinase HAL5	0.5	7	3.615	AP	9.7	4.065	AP	9.3	4.023	AP
YDL074C	BRE1_YEAST	E3 ubiquitin-protein ligase BRE1	0.8	13.3	4.051	AP	8.7	3.427	AP	11.3	3.817	AP
YER031C	YPT31_YEAST	GTP-binding protein YPT31/YPT8	0.2	5.3	3.961	-	1.7	2.343	-	0.7	1.165	-
YNL074C	MLF3_YEAST	Protein MLF3	0.2	5.3	3.961	-	1	1.669	-	0.3	0.3692	-
YBR233W	PBP2_YEAST	PAB1-binding protein 2	0.2	4.7	3.773	-	3.3	3.293	-	5.3	3.959	-
YCR077C	PAT1_YEAST	DNA topoisomerase 2-associated protein PAT1	1.2	19	3.908	AP	13.7	3.427	AP	17.3	3.775	AP
YGL073W	HSF_YEAST	Heat shock factor protein	0	1.7	3.904	-	1	3.224	-	1.3	3.605	-
YCR034W	ELO2_YEAST	Elongation of fatty acids protein 2	0	1.7	3.904	-	1	3.224	-	1.7	3.903	-
YDL173W	PAR32_YEAST	Protein PAR32	0	1.7	3.904	-	1	3.224	-	0.3	1.923	-
YML062C	MFT1_YEAST	THO complex subunit MFT1	0	1.7	3.904	-	0.3	1.919	-	0.7	2.719	-
YER013W	PRP22_YEAST	Pre-mRNA-splicing factor ATP-dependent RNA helicase PRP22	0	1.7	3.904	-	0.7	2.715	-	1.3	3.605	-
YCR003W	RM32_YEAST	54S ribosomal protein L32, mitochondrial	0	1.7	3.904	-	1.7	3.898	-	1.7	3.903	-
YER019C-A	SC6B2_YEAST	Protein transport protein SBH2	0	1.7	3.904	-	1.7	3.898	-	1.7	3.903	-
YDR379W	RGA2_YEAST	Rho-type GTPase-activating protein 2	0	1.7	3.904	-	1	3.224	-	1.3	3.605	-
YDR448W	ADA2_YEAST	Transcriptional adapter 2	0	1.7	3.904	-	1	3.224	-	1	3.229	-
YNR008W	PDAT_YEAST	Phospholipid:diacylglycerol acyltransferase	0	1.7	3.904	-	1	3.224	-	1.7	3.903	-
YOL115W	PAP2_YEAST	Poly(A) RNA polymerase protein 2	0	1.7	3.904	-	0.7	2.715	-	0.3	1.923	-
YOR175C	ALE1_YEAST	Lysophospholipid acyltransferase	0	1.7	3.904	-	1.3	3.6	-	1	3.229	-
YGL091C	NBP35_YEAST	Cytosolic Fe-S cluster assembly factor NBP35	0	1.7	3.904	-	1.7	3.898	-	0.7	2.719	-
YPR058W	YMC1_YEAST	Carrier protein YMC1, mitochondrial	0	1.3	3.606	-	1	3.224	-	1.7	3.903	-
YNL227C	JJJ1_YEAST	J protein JJJ1	0	1.3	3.606	-	1.3	3.6	-	1.7	3.903	-
YHR206W	SKN7_YEAST	Transcription factor SKN7	0	1.3	3.606	-	1	3.224	-	1.7	3.903	-
YNL330C	RPD3_YEAST	Histone deacetylase RPD3	0	1.3	3.606	-	1.3	3.6	-	1.7	3.903	-
YMR075W	RCO1_YEAST	Transcriptional regulatory protein RCO1	0	1.3	3.606	-	0.7	2.715	-	1.7	3.903	-
YOR320C	GNT1_YEAST	Glucose N-acetyltransferase 1	0	1	3.23	-	1.3	3.6	-	1.7	3.903	-
YPL081W	RS9A_YEAST	40S ribosomal protein S9-A	0	1	3.23	-	0.7	2.715	-	1.7	3.903	-
YBR123C	TFC1_YEAST	Transcription factor tau 95 kDa subunit	0	1	3.23	-	1	3.224	-	1.7	3.903	-
YML031W	NDC1_YEAST	Nucleoporin NDC1	0	1	3.23	-	1.3	3.6	-	1.7	3.903	-
YOL080C	REXO4_YEAST	RNA exonuclease 4	0	1	3.23	-	0.7	2.715	-	1.7	3.903	-
YJL085W	EXO70_YEAST	Exocyst complex component EXO70	0	1	3.23	-	0.7	2.715	-	1.7	3.903	-
YKL165C	MCD4_YEAST	GPI ethanolamine phosphate transferase 1	0	1	3.23	-	1.3	3.6	-	1.7	3.903	-
YGL054C	ERV14_YEAST	ER-derived vesicles protein ERV14	0	1	3.23	-	1	3.224	-	1.7	3.903	-
YDR182W	CDC1_YEAST	Cell division control protein 1	0	0.7	2.72	-	1.3	3.6	-	1.7	3.903	-
YGR081C	SLX9_YEAST	Ribosome biogenesis protein SLX9	0	0.7	2.72	-	0.7	2.715	-	1.7	3.903	-
YOR087W	YVC1_YEAST	Calcium channel YVC1	0	0.7	2.72	-	1	3.224	-	1.7	3.903	-
YCR016W	YCQ6_YEAST	Uncharacterized protein YCR016W	0	0.7	2.72	-	0.7	2.715	-	1.7	3.903	-
YPL016W	SWI1_YEAST	SWI/SNF chromatin-remodeling complex subunit SWI1	0	0.7	2.72	-	1.3	3.6	-	1.7	3.903	-
YDR422C	SIP1_YEAST	SNF1 protein kinase subunit beta-1	0	0.7	2.72	-	1.3	3.6	-	1.7	3.903	-
YGR274C	TAF1_YEAST	Transcription initiation factor TFIID subunit 1	0	0.7	2.72	-	0.3	1.919	-	1.7	3.903	-
YJR127C	RSF2_YEAST	Respiration factor 2	0	0.7	2.72	-	1	3.224	-	1.7	3.903	-
YBR230C	OM14_YEAST	Mitochondrial outer membrane protein OM14	0	0.7	2.72	-	1.7	3.898	-	1.7	3.903	-
YCR047C	BUD23_YEAST	18S rRNA (guanine(1575)-N(7))-methyltransferase	0	0.3	1.923	-	1.3	3.6	-	1.7	3.903	-
YFL041W	FET5_YEAST	Iron transport multicopper oxidase FET5	0	0.3	1.923	-	1	3.224	-	1.7	3.903	-
YKR016W	MIC60_YEAST	MICOS complex subunit MIC60	0	0.3	1.923	-	1.3	3.6	-	1.7	3.903	-
YER024W	YAT2_YEAST	Carnitine O-acetyltransferase YAT2	0	1.3	3.606	-	1.7	3.898	-	1	3.229	-
YGR283C	YG5X_YEAST	Putative methyltransferase YGR283C	0	1.3	3.606	-	1.7	3.898	-	1	3.229	-
YDL002C	NHP10_YEAST	Non-histone protein 10	0	1.3	3.606	-	1.7	3.898	-	1.3	3.605	-
YNR052C	POP2_YEAST	Poly(A) ribonuclease POP2	0	1.3	3.606	-	1.7	3.898	-	1.3	3.605	-
YDR176W	NGG1_YEAST	Chromatin-remodeling complexes subunit NGG1	0	1.3	3.606	-	1.7	3.898	-	0.7	2.719	-
YER123W	KC13_YEAST	Casein kinase I homolog 3	0	1	3.23	-	1.7	3.898	-	1	3.229	-
YLR032W	RAD5_YEAST	DNA repair protein RAD5	0	1	3.23	-	1.7	3.898	-	1.3	3.605	-
YGL119W	COQ8_YEAST	Atypical kinase COQ8, mitochondrial	0	1	3.23	-	1.7	3.898	-	1	3.229	-
YPL074W	TBP6_YEAST	Probable 26S protease subunit YTA6	0	0.7	2.72	-	1.7	3.898	-	1.3	3.605	-
YLR093C	NYV1_YEAST	Vacuolar v-SNARE NYV1	0	0.7	2.72	-	1.7	3.898	-	1.3	3.605	-
YMR219W	ESC1_YEAST	Silent chromatin protein ESC1	0	0.7	2.72	-	1.7	3.898	-	0.3	1.923	-
YGR271W	SLH1_YEAST	Antiviral helicase SLH1	0	0.3	1.923	-	1.7	3.898	-	1	3.229	-
YFL049W	SWP82_YEAST	SWI/SNF global transcription activator complex subunit SWP82	0	0.3	1.923	-	1.7	3.898	-	0.3	1.923	-
YIL079C	AIR1_YEAST	Protein AIR1	0	0.3	1.923	-	1.7	3.898	-	1.3	3.605	-
YER176W	ECM32_YEAST	Putative ATP-dependent RNA helicase ECM32	0.8	5.7	2.833	-	12	3.891	AP	11.3	3.817	AP
YPR129W	SCD6_YEAST	Protein SCD6	1	11.7	3.499	AP	15.3	3.88	AP	14	3.758	AP
YJR059W	PTK2_YEAST	Serine/threonine-protein kinase PTK2/STK2	0.2	5	3.87	-	1	1.669	-	1.7	2.349	-
YOR253W	NAT5_YEAST	N-terminal acetyltransferase A complex subunit NAT5	0.2	3.3	3.302	-	5	3.862	-	5	3.868	-
YBR287W	YB8B_YEAST	Uncharacterized transporter YBR287W	0.2	1.7	2.351	-	3.7	3.426	-	5	3.868	-
YOR001W	RRP6_YEAST	Exosome complex exonuclease RRP6	0.5	8.3	3.863	AP	7.3	3.672	AP	7.7	3.743	AP
YGR245C	SDA1_YEAST	Protein SDA1	0.8	9	3.49	AP	11.7	3.851	AP	11.7	3.858	AP
YIL126W	STH1_YEAST	Nuclear protein STH1/NPS1	1.5	13.7	3.196	AP	20.7	3.779	AP	21.7	3.855	AP
YAL025C	MAK16_YEAST	Protein MAK16	0.5	7.7	3.744	AP	8.3	3.854	AP	7.7	3.743	AP
YNL004W	HRB1_YEAST	Protein HRB1	0.8	10.3	3.687	AP	11.3	3.809	AP	11	3.774	AP
YBR142W	MAK5_YEAST	ATP-dependent RNA helicase MAK5	1.8	20	3.535	AP	24.3	3.807	AP	20.3	3.557	AP
YCR030C	SYP1_YEAST	Suppressor of yeast profilin deletion	0.8	11	3.776	AP	9.3	3.532	AP	11	3.774	AP
YNL102W	DPOA_YEAST	DNA polymerase alpha catalytic subunit A	0.2	4.7	3.773	-	3.3	3.293	-	3	3.154	-
YOR272W	YTM1_YEAST	Ribosome biogenesis protein YTM1	0.2	4.3	3.669	-	4.3	3.66	-	4.7	3.771	-
YDL025C	RTK1_YEAST	Probable serine/threonine-protein kinase RTK1	0.2	3	3.155	-	4.7	3.764	-	0.7	1.165	-
YFL021W	GAT1_YEAST	Transcriptional regulatory protein GAT1	0.2	2.7	2.992	-	4.7	3.764	-	4.3	3.667	-
YGL190C	2ABA_YEAST	Protein phosphatase PP2A regulatory subunit B	0.5	7.7	3.744	AP	4.3	2.929	-	5.3	3.229	-
YPL019C	VTC3_YEAST	Vacuolar transporter chaperone 3	0.5	6	3.397	AP	7	3.606	AP	7.7	3.743	AP
YPR019W	MCM4_YEAST	DNA replication licensing factor MCM4	1.8	23	3.736	AP	16.3	3.236	AP	18.7	3.435	AP
YPL126W	UTP17_YEAST	NET1-associated nuclear protein 1	0.8	8.7	3.436	AP	10.7	3.723	AP	8.7	3.434	AP
YLR398C	SKI2_YEAST	Antiviral helicase SKI2	1.2	16.3	3.691	AP	14	3.462	AP	11.7	3.209	AP
YNL132W	KRE33_YEAST	UPF0202 protein KRE33	4	33	3.119	AP	49	3.678	AP	48	3.656	AP
YDR153C	ENT5_YEAST	Epsin-5	0.2	4.3	3.669	-	0	-1.556	-	0.3	0.3692	-
YGR005C	T2FB_YEAST	Transcription initiation factor IIF subunit beta	0.2	4	3.556	-	4	3.548	-	4.3	3.667	-
YER105C	NU157_YEAST	Nucleoporin NUP157	0.2	2.3	2.808	-	3.3	3.293	-	4.3	3.667	-
YMR202W	ERG2_YEAST	C-8 sterol isomerase	0.2	3	3.155	-	4.3	3.66	-	3.3	3.3	-
YLR106C	MDN1_YEAST	Midasin	1.8	11.3	2.723	AP	18	3.375	AP	21.3	3.626	AP
YER131W	RS26B_YEAST	40S ribosomal protein S26-B	0.5	6	3.397	AP	7	3.606	AP	5.3	3.229	-
YDL019C	OSH2_YEAST	Oxysterol-binding protein homolog 2	0.5	5.3	3.23	-	7	3.606	AP	5	3.138	-
YML130C	ERO1_YEAST	Endoplasmic oxidoreductin-1	0	1.3	3.606	-	1	3.224	-	0.7	2.719	-
YLR071C	MED14_YEAST	Mediator of RNA polymerase II transcription subunit 14	0	1.3	3.606	-	1	3.224	-	0.7	2.719	-
YKR062W	T2EB_YEAST	Transcription initiation factor IIE subunit beta	0	1.3	3.606	-	1	3.224	-	0.7	2.719	-
YJL010C	NOP9_YEAST	Nucleolar protein 9	0	1.3	3.606	-	0.3	1.919	-	0.3	1.923	-
YJL063C	RM08_YEAST	54S ribosomal protein L8, mitochondrial	0	1.3	3.606	-	1	3.224	-	1.3	3.605	-
YER112W	LSM4_YEAST	U6 snRNA-associated Sm-like protein LSm4	0	1.3	3.606	-	1	3.224	-	1	3.229	-
YDR440W	DOT1_YEAST	Histone-lysine N-methyltransferase, H3 lysine-79 specific	0	1.3	3.606	-	1.3	3.6	-	1	3.229	-
YGL254W	FZF1_YEAST	Zinc finger protein FZF1	0	1.3	3.606	-	1	3.224	-	1	3.229	-
YBR241C	YB91_YEAST	Probable metabolite transport protein YBR241C	0	1.3	3.606	-	0.7	2.715	-	0.7	2.719	-
YFR031C	SMC2_YEAST	Structural maintenance of chromosomes protein 2	0	1.3	3.606	-	1	3.224	-	0.3	1.923	-
YDR412W	RRP17_YEAST	Ribosomal RNA-processing protein 17	0	1.3	3.606	-	0.7	2.715	-	0.7	2.719	-
YGL061C	DUO1_YEAST	DASH complex subunit DUO1	0	1.3	3.606	-	1	3.224	-	1	3.229	-
YCR027C	RHEB_YEAST	Rheb-like protein RHB1	0	1.3	3.606	-	0.7	2.715	-	0.3	1.923	-
YBR133C	HSL7_YEAST	Protein arginine N-methyltransferase HSL7	0	1.3	3.606	-	0.3	1.919	-	0.3	1.923	-
YOR140W	SFL1_YEAST	Flocculation suppression protein	0	1.3	3.606	-	0.7	2.715	-	1	3.229	-
YMR238W	DFG5_YEAST	Mannan endo-1,6-alpha-mannosidase DFG5	0	1.3	3.606	-	1.3	3.6	-	1	3.229	-
YNL236W	MED16_YEAST	Mediator of RNA polymerase II transcription subunit 16	0	1.3	3.606	-	0.3	1.919	-	1.3	3.605	-
YKL143W	LTV1_YEAST	Protein LTV1	0	1.3	3.606	-	0.7	2.715	-	0.3	1.923	-
YOL103W-B	YO11B_YEAST	Transposon Ty1-OL Gag-Pol polyprotein	0	1	3.23	-	0.3	1.919	-	1.3	3.605	-
YHR188C	GPI16_YEAST	GPI transamidase component GPI16	0	1	3.23	-	1.3	3.6	-	1.3	3.605	-
YJR031C	GEA1_YEAST	ARF guanine-nucleotide exchange factor 1	0	1	3.23	-	0.7	2.715	-	1.3	3.605	-
YHL020C	OPI1_YEAST	Transcriptional repressor OPI1	0	1	3.23	-	1.3	3.6	-	1.3	3.605	-
YPL206C	PGC1_YEAST	Phosphatidylglycerol phospholipase C	0	1	3.23	-	1	3.224	-	1.3	3.605	-
YGL181W	GTS1_YEAST	Protein GTS1	0	1	3.23	-	1	3.224	-	1.3	3.605	-
YML109W	ZDS2_YEAST	Protein ZDS2	0	1	3.23	-	1.3	3.6	-	1.3	3.605	-
YDR284C	DPP1_YEAST	Diacylglycerol pyrophosphate phosphatase 1	0	1	3.23	-	0.7	2.715	-	1.3	3.605	-
YIL096C	BMT5_YEAST	25S rRNA (uridine(2634)-N(3))-methyltransferase	0	1	3.23	-	1	3.224	-	1.3	3.605	-
YLR386W	VAC14_YEAST	Vacuole morphology and inheritance protein 14	0	1	3.23	-	0.7	2.715	-	1.3	3.605	-
YKL106W	AATM_YEAST	Aspartate aminotransferase, mitochondrial	0	1	3.23	-	0.3	1.919	-	1.3	3.605	-
YMR188C	RT17_YEAST	37S ribosomal protein S17, mitochondrial	0	0.7	2.72	-	1.3	3.6	-	1.3	3.605	-
YIL048W	ATC7_YEAST	Probable phospholipid-transporting ATPase NEO1	0	0.7	2.72	-	1.3	3.6	-	1.3	3.605	-
YNL106C	INP52_YEAST	Polyphosphatidylinositol phosphatase INP52	0	0.7	2.72	-	0.3	1.919	-	1.3	3.605	-
YFR028C	CDC14_YEAST	Tyrosine-protein phosphatase CDC14	0	0.7	2.72	-	1.3	3.6	-	1.3	3.605	-
YHL019C	APM2_YEAST	Adaptin medium chain homolog APM2	0	0.7	2.72	-	1.3	3.6	-	1.3	3.605	-
YHL023C	NPR3_YEAST	Nitrogen permease regulator 3	0	0.3	1.923	-	1	3.224	-	1.3	3.605	-
YLR427W	MAG2_YEAST	RING-finger protein MAG2	0	0.3	1.923	-	0.7	2.715	-	1.3	3.605	-
YHR085W	IPI1_YEAST	Pre-rRNA-processing protein IPI1	0	0.3	1.923	-	1.3	3.6	-	1.3	3.605	-
YJL039C	NU192_YEAST	Nucleoporin NUP192	0	0.3	1.923	-	1	3.224	-	1.3	3.605	-
YBR038W	CHS2_YEAST	Chitin synthase 2	0	0.3	1.923	-	1.3	3.6	-	1.3	3.605	-
YMR078C	CTF18_YEAST	Chromosome transmission fidelity protein 18	0	0.3	1.923	-	1	3.224	-	1.3	3.605	-
YNL321W	VNX1_YEAST	Low affinity vacuolar monovalent cation/H(+) antiporter	0	0.3	1.923	-	1	3.224	-	1.3	3.605	-
YOL090W	MSH2_YEAST	DNA mismatch repair protein MSH2	0	1	3.23	-	1.3	3.6	-	1	3.229	-
YNL306W	RT18_YEAST	37S ribosomal protein S18, mitochondrial	0	0.7	2.72	-	1.3	3.6	-	0.3	1.923	-
YOR171C	LCB4_YEAST	Sphingoid long chain base kinase 4	0	0.7	2.72	-	1.3	3.6	-	1	3.229	-
YMR110C	HFD1_YEAST	Fatty aldehyde dehydrogenase HFD1	0	0.7	2.72	-	1.3	3.6	-	0.3	1.923	-
YGR113W	DAM1_YEAST	DASH complex subunit DAM1	0	0.7	2.72	-	1.3	3.6	-	1	3.229	-
YKR014C	YPT52_YEAST	GTP-binding protein YPT52	0	0.7	2.72	-	1.3	3.6	-	1	3.229	-
YIL039W	TED1_YEAST	Protein TED1	0	0.7	2.72	-	1.3	3.6	-	0.7	2.719	-
YNL164C	IBD2_YEAST	Protein IBD2	0	0.7	2.72	-	1.3	3.6	-	1	3.229	-
YDL170W	UGA3_YEAST	Transcriptional activator protein UGA3	0	0.7	2.72	-	1.3	3.6	-	1	3.229	-
YML065W	ORC1_YEAST	Origin recognition complex subunit 1	0	0.3	1.923	-	1.3	3.6	-	1	3.229	-
YKR031C	SPO14_YEAST	Phospholipase D1	0	0.3	1.923	-	1.3	3.6	-	0.3	1.923	-
YDL202W	RM11_YEAST	54S ribosomal protein L11, mitochondrial	0	0.3	1.923	-	1.3	3.6	-	1	3.229	-
YFR038W	IRC5_YEAST	Uncharacterized ATP-dependent helicase IRC5	0	0.3	1.923	-	1.3	3.6	-	0.3	1.923	-
YBR043C	QDR3_YEAST	Quinidine resistance protein 3	0	0.3	1.923	-	1.3	3.6	-	0.7	2.719	-
YJR033C	RAV1_YEAST	Regulator of V-ATPase in vacuolar membrane protein 1	0	0.3	1.923	-	1.3	3.6	-	0.3	1.923	-
YBL098W	KMO_YEAST	Kynurenine 3-monooxygenase	0	0.3	1.923	-	1.3	3.6	-	0.3	1.923	-
YNL290W	RFC3_YEAST	Replication factor C subunit 3	1.2	14	3.471	AP	14.7	3.528	AP	15.3	3.599	AP
YOL004W	SIN3_YEAST	Transcriptional regulatory protein SIN3	0.8	8.7	3.436	AP	4	2.334	-	9.7	3.59	AP
YHR039C	MSC7_YEAST	Putative aldehyde dehydrogenase-like protein YHR039C	0.8	7	3.133	AP	9.3	3.532	AP	9.7	3.59	AP
YHR089C	GAR1_YEAST	H/ACA ribonucleoprotein complex subunit 1	0.8	5.7	2.833	-	9.7	3.582	AP	9	3.488	AP
YNR047W	FPK1_YEAST	Flippase kinase 1	0.2	2	2.598	-	4	3.548	-	2.7	2.991	-
YBR108W	AIM3_YEAST	Altered inheritance of mitochondria protein 3	0.5	6.7	3.546	AP	0	-2.287	-	2.3	2.076	-
YER127W	LCP5_YEAST	U3 small nucleolar ribonucleoprotein protein LCP5	0.5	5.7	3.316	-	4.3	2.929	-	6.7	3.544	AP
YGR231C	PHB2_YEAST	Prohibitin-2	0.5	3.3	2.571	-	5.7	3.307	-	6.7	3.544	AP
YDR062W	LCB2_YEAST	Serine palmitoyltransferase 2	0.5	4.7	3.042	-	6.7	3.537	AP	6	3.395	AP
YLL040C	VPS13_YEAST	Vacuolar protein sorting-associated protein 13	1.5	12	3.01	AP	15	3.32	AP	17	3.507	AP
YHR169W	DBP8_YEAST	ATP-dependent RNA helicase DBP8	1	7	2.771	AP	8.7	3.066	AP	11.7	3.497	AP
YGL129C	RT23_YEAST	37S ribosomal protein S23, mitochondrial	1	6.3	2.63	AP	10.7	3.362	AP	11.7	3.497	AP
YPL032C	SVL3_YEAST	Styryl dye vacuolar localization protein 3	0.8	9	3.49	AP	3.7	2.212	-	3.3	2.087	-
YKL082C	RRP14_YEAST	Ribosomal RNA-processing protein 14	0.8	6	2.914	AP	9	3.481	AP	6	2.913	AP
YML017W	PSP2_YEAST	Protein PSP2	1.5	11.3	2.929	AP	15.7	3.382	AP	16.7	3.478	AP
YNL118C	DCP2_YEAST	mRNA-decapping enzyme subunit 2	0.5	6.3	3.473	AP	2	1.858	-	0.7	0.4346	-
YOR056C	NOB1_YEAST	20S-pre-rRNA D-site endonuclease NOB1	0.5	2.3	2.078	-	6.3	3.464	AP	6.3	3.472	AP
YMR033W	ARP9_YEAST	Actin-like protein ARP9	1	9	3.129	AP	9.7	3.221	AP	11.3	3.456	AP
YAR002W	NUP60_YEAST	Nucleoporin NUP60	0.8	8.7	3.436	AP	0.3	-0.8503	-	0.7	-0.04811	-
YDR017C	KCS1_YEAST	Inositol hexakisphosphate kinase 1	0.2	3.7	3.435	-	2.3	2.8	-	2.3	2.807	-
YLR096W	KIN2_YEAST	Serine/threonine-protein kinase KIN2	0.2	3	3.155	-	2.7	2.984	-	3.7	3.433	-
YML120C	NDI1_YEAST	Rotenone-insensitive NADH-ubiquinone oxidoreductase, mitochondrial	0.2	1.7	2.351	-	3	3.147	-	3.7	3.433	-
YDR293C	SSD1_YEAST	Protein SSD1	4	35	3.203	AP	41	3.421	AP	41	3.429	AP
YHR117W	TOM71_YEAST	Protein TOM71	0.2	2.3	2.808	-	3.7	3.426	-	3.3	3.3	-
YBL057C	PTH2_YEAST	Peptidyl-tRNA hydrolase 2	0.2	2.3	2.808	-	3.7	3.426	-	3.3	3.3	-
YCR087C-A	YC16_YEAST	UPF0743 protein YCR087C-A	0.2	1	1.677	-	3.7	3.426	-	3.3	3.3	-
YBR003W	COQ1_YEAST	Hexaprenyl pyrophosphate synthase, mitochondrial	1	9.7	3.23	AP	8.7	3.066	AP	11	3.413	AP
YOL145C	CTR9_YEAST	RNA polymerase-associated protein CTR9	1.8	15	3.123	AP	14	3.015	AP	18.3	3.409	AP
YDR348C	PAL1_YEAST	Protein PAL1	0.5	6	3.397	AP	5.3	3.222	-	5	3.138	-
YDR175C	RT24_YEAST	37S ribosomal protein S24, mitochondrial	0.5	5.7	3.316	-	5.7	3.307	-	6	3.395	AP
YER126C	NSA2_YEAST	Ribosome biogenesis protein NSA2	0.5	4.3	2.938	-	5	3.131	-	6	3.395	AP
YHR066W	SSF1_YEAST	Ribosome biogenesis protein SSF1	1	6.7	2.702	AP	7.3	2.828	AP	10.7	3.369	AP
YML072C	TCB3_YEAST	Tricalbin-3	2.2	14.3	2.718	AP	22.7	3.365	AP	22.3	3.352	AP
YOR217W	RFC1_YEAST	Replication factor C subunit 1	1	7	2.771	AP	8	2.952	AP	10.3	3.324	AP
YGR125W	YG35_YEAST	Uncharacterized vacuolar membrane protein YGR125W	1.5	8	2.432	AP	15	3.32	AP	14.7	3.295	AP
YDR138W	HPR1_YEAST	THO complex subunit HPR1	0.5	5.7	3.316	-	4.3	2.929	-	5.3	3.229	-
YML125C	PGA3_YEAST	Plasma membrane-associated coenzyme Q6 reductase PGA3	0.5	3.3	2.571	-	5	3.131	-	5.7	3.314	-
YKR046C	PET10_YEAST	Protein PET10	0.2	3	3.155	-	3.3	3.293	-	3.3	3.3	-
YOR294W	RRS1_YEAST	Regulator of ribosome biosynthesis	0.2	3	3.155	-	3.3	3.293	-	3	3.154	-
YCR011C	ADP1_YEAST	Probable ATP-dependent permease	1.2	9	2.84	AP	12.3	3.28	AP	11	3.125	AP
YOR116C	RPC1_YEAST	DNA-directed RNA polymerase III subunit RPC1	1	6	2.553	AP	8	2.952	AP	10	3.277	AP
YDR347W	RT01_YEAST	37S ribosomal protein MRP1, mitochondrial	1	8.3	3.019	AP	10	3.27	AP	7.7	2.899	AP
YGL099W	LSG1_YEAST	Large subunit GTPase 1	3.5	25	2.906	AP	32	3.251	AP	29	3.118	AP
YDL060W	TSR1_YEAST	Ribosome biogenesis protein TSR1	2	14.7	2.911	AP	18.7	3.247	AP	17	3.121	AP
YML074C	FKBP3_YEAST	FK506-binding nuclear protein	1.8	12	2.804	AP	16.3	3.236	AP	16.3	3.244	AP
YAL017W	PSK1_YEAST	Serine/threonine-protein kinase PSK1	0.5	5.3	3.23	-	2.3	2.069	-	2	1.865	-
YKL139W	CTK1_YEAST	CTD kinase subunit alpha	0	1	3.23	-	0.7	2.715	-	0.3	1.923	-
YGR152C	RSR1_YEAST	Ras-related protein RSR1	0	1	3.23	-	1	3.224	-	0.3	1.923	-
YLR321C	SFH1_YEAST	Chromatin structure-remodeling complex subunit SFH1	0	1	3.23	-	0.3	1.919	-	0.3	1.923	-
YKL116C	PRR1_YEAST	Serine/threonine-protein kinase PRR1	0	1	3.23	-	0.7	2.715	-	0.7	2.719	-
YDR301W	CFT1_YEAST	Protein CFT1	0	1	3.23	-	1	3.224	-	0.7	2.719	-
YER172C	BRR2_YEAST	Pre-mRNA-splicing helicase BRR2	0	1	3.23	-	1	3.224	-	1	3.229	-
YNL192W	CHS1_YEAST	Chitin synthase 1	0	1	3.23	-	1	3.224	-	0.7	2.719	-
YJL178C	ATG27_YEAST	Autophagy-related protein 27	0	1	3.23	-	0.3	1.919	-	0.3	1.923	-
YNL076W	MKS1_YEAST	Negative regulator of RAS-cAMP pathway	0	1	3.23	-	0.7	2.715	-	0.3	1.923	-
YJL024C	AP3S_YEAST	AP-3 complex subunit sigma	0	1	3.23	-	1	3.224	-	0.7	2.719	-
YMR295C	YM8V_YEAST	Uncharacterized protein YMR295C	0	1	3.23	-	0.3	1.919	-	0.3	1.923	-
YNL177C	RM22_YEAST	54S ribosomal protein L22, mitochondrial	0	1	3.23	-	0.7	2.715	-	0.7	2.719	-
YLR051C	FCF2_YEAST	rRNA-processing protein FCF2	0	1	3.23	-	1	3.224	-	1	3.229	-
YOL107W	TM115_YEAST	Transmembrane protein 115 homolog	0	1	3.23	-	1	3.224	-	1	3.229	-
YGR056W	RSC1_YEAST	Chromatin structure-remodeling complex subunit RSC1	0	1	3.23	-	1	3.224	-	1	3.229	-
YDR392W	SPT3_YEAST	Protein SPT3	0	1	3.23	-	1	3.224	-	1	3.229	-
YAR010C	YA11A_YEAST	Transposon Ty1-A Gag polyprotein	0	1	3.23	-	0.3	1.919	-	0.3	1.923	-
YNR003C	RPC6_YEAST	DNA-directed RNA polymerase III subunit RPC6	0	1	3.23	-	0.3	1.919	-	0.7	2.719	-
YML101C	CUE4_YEAST	CUE domain-containing protein CUE4	0	1	3.23	-	0.3	1.919	-	0.7	2.719	-
YDR514C	YD514_YEAST	Uncharacterized protein YDR514C	0	1	3.23	-	0.3	1.919	-	0.7	2.719	-
YOR227W	HER1_YEAST	HMG2-induced ER-remodeling protein 1	0	1	3.23	-	0.3	1.919	-	0.3	1.923	-
YDR416W	SYF1_YEAST	Pre-mRNA-splicing factor SYF1	0	1	3.23	-	0.7	2.715	-	0.3	1.923	-
YGL151W	MED5_YEAST	Mediator of RNA polymerase II transcription subunit 5	0	1	3.23	-	1	3.224	-	1	3.229	-
YKR025W	RPC5_YEAST	DNA-directed RNA polymerase III subunit RPC5	0	1	3.23	-	0.3	1.919	-	0.7	2.719	-
YPL171C	OYE3_YEAST	NADPH dehydrogenase 3	0	1	3.23	-	1	3.224	-	0.7	2.719	-
YLR291C	EI2BB_YEAST	Translation initiation factor eIF-2B subunit beta	1	7.3	2.838	AP	8.7	3.066	AP	9.7	3.229	AP
YNL207W	RIO2_YEAST	Serine/threonine-protein kinase RIO2	1	6	2.553	AP	9.3	3.171	AP	9.7	3.229	AP
YGR092W	DBF2_YEAST	Cell cycle protein kinase DBF2	0	0.7	2.72	-	0.7	2.715	-	1	3.229	-
YGL203C	KEX1_YEAST	Pheromone-processing carboxypeptidase KEX1	0	0.7	2.72	-	0.3	1.919	-	1	3.229	-
YOR212W	GBB_YEAST	Guanine nucleotide-binding protein subunit beta	0	0.7	2.72	-	1	3.224	-	1	3.229	-
YBR175W	SWD3_YEAST	COMPASS component SWD3	0	0.7	2.72	-	1	3.224	-	1	3.229	-
YGR122W	YG34_YEAST	Uncharacterized protein YGR122W	0	0.7	2.72	-	1	3.224	-	1	3.229	-
YHR072W	ERG7_YEAST	Lanosterol synthase	0	0.7	2.72	-	0.7	2.715	-	1	3.229	-
YDR081C	PDC2_YEAST	Protein PDC2	0	0.7	2.72	-	1	3.224	-	1	3.229	-
YAL030W	SNC1_YEAST	Synaptobrevin homolog 1	0	0.7	2.72	-	0.7	2.715	-	1	3.229	-
YAL013W	DEP1_YEAST	Transcriptional regulatory protein DEP1	0	0.7	2.72	-	0.3	1.919	-	1	3.229	-
YKL101W	HSL1_YEAST	Probable serine/threonine-protein kinase HSL1	0	0.3	1.923	-	1	3.224	-	1	3.229	-
YLR116W	BBP_YEAST	Branchpoint-bridging protein	0	0.3	1.923	-	1	3.224	-	1	3.229	-
YGL035C	MIG1_YEAST	Regulatory protein MIG1	0	0.3	1.923	-	0.7	2.715	-	1	3.229	-
YPR042C	PUF2_YEAST	mRNA-binding protein PUF2	0	0.3	1.923	-	0.3	1.919	-	1	3.229	-
YMR264W	CUE1_YEAST	Coupling of ubiquitin conjugation to ER degradation protein 1	0	0.3	1.923	-	0.3	1.919	-	1	3.229	-
YKL154W	SRPB_YEAST	Signal recognition particle receptor subunit beta	0	0.3	1.923	-	0.3	1.919	-	1	3.229	-
YMR161W	HLJ1_YEAST	Protein HLJ1	0	0.3	1.923	-	0.7	2.715	-	1	3.229	-
YBR114W	RAD16_YEAST	DNA repair protein RAD16	0	0.3	1.923	-	0.7	2.715	-	1	3.229	-
YDR103W	STE5_YEAST	Protein STE5	0	0.3	1.923	-	0.3	1.919	-	1	3.229	-
YOR017W	PT127_YEAST	Putative mitochondrial translation system component PET127	0	0.3	1.923	-	1	3.224	-	1	3.229	-
YDR462W	RM28_YEAST	54S ribosomal protein L28, mitochondrial	0	0.3	1.923	-	0.7	2.715	-	1	3.229	-
YKL006C-A	SFT1_YEAST	Protein transport protein SFT1	0	0.3	1.923	-	0.7	2.715	-	1	3.229	-
YJR051W	OSM1_YEAST	Fumarate reductase 2	0	0.3	1.923	-	0.3	1.919	-	1	3.229	-
YAL007C	ERP2_YEAST	Protein ERP2	0	0.3	1.923	-	1	3.224	-	1	3.229	-
YER017C	AFG3_YEAST	Mitochondrial respiratory chain complexes assembly protein AFG3	0	0.3	1.923	-	0.7	2.715	-	1	3.229	-
YOL065C	INP54_YEAST	Phosphatidylinositol 4,5-bisphosphate 5-phosphatase INP54	0	0.7	2.72	-	1	3.224	-	0.7	2.719	-
YKL023W	YKC3_YEAST	Uncharacterized protein YKL023W	0	0.7	2.72	-	1	3.224	-	0.7	2.719	-
YDR377W	ATPK_YEAST	ATP synthase subunit f, mitochondrial	0	0.7	2.72	-	1	3.224	-	0.3	1.923	-
YMR014W	BUD22_YEAST	Bud site selection protein 22	0	0.7	2.72	-	1	3.224	-	0.7	2.719	-
YJL098W	SA185_YEAST	SIT4-associating protein SAP185	0	0.7	2.72	-	1	3.224	-	0.3	1.923	-
YOR353C	SOG2_YEAST	Leucine-rich repeat-containing protein SOG2	0	0.7	2.72	-	1	3.224	-	0.3	1.923	-
YJR124C	YJ94_YEAST	Uncharacterized membrane protein YJR124C	0	0.7	2.72	-	1	3.224	-	0.3	1.923	-
YMR223W	UBP8_YEAST	Ubiquitin carboxyl-terminal hydrolase 8	0	0.7	2.72	-	1	3.224	-	0.7	2.719	-
YIL005W	EPS1_YEAST	ER-retained PMA1-suppressing protein 1	0	0.7	2.72	-	1	3.224	-	0.7	2.719	-
YKR023W	YK03_YEAST	Uncharacterized protein YKR023W	0	0.7	2.72	-	1	3.224	-	0.3	1.923	-
YIL093C	RT25_YEAST	37S ribosomal protein S25, mitochondrial	0	0.3	1.923	-	1	3.224	-	0.3	1.923	-
YLR348C	DIC1_YEAST	Mitochondrial dicarboxylate transporter	0	0.3	1.923	-	1	3.224	-	0.7	2.719	-
YIL002C	INP51_YEAST	Phosphatidylinositol 4,5-bisphosphate 5-phosphatase INP51	0	0.3	1.923	-	1	3.224	-	0.3	1.923	-
YIL095W	PRK1_YEAST	Actin-regulating kinase PRK1	0	0.3	1.923	-	1	3.224	-	0.3	1.923	-
YMR227C	TAF7_YEAST	Transcription initiation factor TFIID subunit 7	0	0.3	1.923	-	1	3.224	-	0.7	2.719	-
YBR055C	PRP6_YEAST	Pre-mRNA-splicing factor 6	0	0.3	1.923	-	1	3.224	-	0.3	1.923	-
YNR012W	URK1_YEAST	Uridine kinase	0	0.3	1.923	-	1	3.224	-	0.7	2.719	-
YHR102W	KIC1_YEAST	Serine/threonine-protein kinase KIC1	0	0.3	1.923	-	1	3.224	-	0.7	2.719	-
YPL150W	YP150_YEAST	Putative serine/threonine-protein kinase YPL150W	0	0.3	1.923	-	1	3.224	-	0.7	2.719	-
YNR074C	AIF1_YEAST	Apoptosis-inducing factor 1	0	0.3	1.923	-	1	3.224	-	0.3	1.923	-
YDL165W	NOT2_YEAST	General negative regulator of transcription subunit 2	0	0.3	1.923	-	1	3.224	-	0.3	1.923	-
YPR139C	LOA1_YEAST	Lysophosphatidic acid:oleoyl-CoA acyltransferase 1	0	0.3	1.923	-	1	3.224	-	0.7	2.719	-
YDR337W	RT28_YEAST	37S ribosomal protein S28, mitochondrial	0.5	4	2.826	-	5.3	3.222	-	4.7	3.041	-
YGR157W	CHO2_YEAST	Phosphatidylethanolamine N-methyltransferase	1.8	8.7	2.34	AP	13.7	2.981	AP	16	3.214	AP
YER155C	BEM2_YEAST	GTPase-activating protein BEM2/IPL2	2.5	22.3	3.209	AP	22	3.178	AP	15	2.637	AP
YHR028C	DAP2_YEAST	Dipeptidyl aminopeptidase B	0.8	4.7	2.56	-	6.7	3.054	AP	7.3	3.197	AP
YBR041W	FAT1_YEAST	Very long-chain fatty acid transport protein	1	5.3	2.387	-	9.3	3.171	AP	7.3	2.836	AP
YIL038C	NOT3_YEAST	General negative regulator of transcription subunit 3	1.2	8.3	2.731	AP	9	2.831	AP	11.3	3.167	AP
YPR023C	EAF3_YEAST	Chromatin modification-related protein EAF3	0.2	3	3.155	-	1.3	2.045	-	2.3	2.807	-
YDR116C	RM01_YEAST	54S ribosomal protein L1, mitochondrial	0.2	3	3.155	-	2.3	2.8	-	3	3.154	-
YLL021W	SPA2_YEAST	Protein SPA2	0.2	3	3.155	-	2	2.589	-	1.3	2.051	-
YDR164C	SEC1_YEAST	Protein transport protein SEC1	0.2	2.7	2.992	-	3	3.147	-	3	3.154	-
YLR026C	SED5_YEAST	Integral membrane protein SED5	0.2	2.3	2.808	-	3	3.147	-	3	3.154	-
YLR219W	MSC3_YEAST	Meiotic sister-chromatid recombination protein 3	0.2	1.3	2.053	-	3	3.147	-	3	3.154	-
YNL039W	TFC5_YEAST	Transcription factor TFIIIB component B''	0.2	0.3	0.3704	-	3	3.147	-	2	2.596	-
YBL102W	SFT2_YEAST	Protein transport protein SFT2	0.5	5	3.139	-	2.7	2.253	-	4.3	2.937	-
YNL251C	NRD1_YEAST	Protein NRD1	0.5	5	3.139	-	2.3	2.069	-	3.7	2.703	-
YNL049C	SFB2_YEAST	SED5-binding protein 2	0.5	4.3	2.938	-	5	3.131	-	5	3.138	-
YDR496C	PUF6_YEAST	Pumilio homology domain family member 6	0.5	4.3	2.938	-	4.3	2.929	-	5	3.138	-
YDL198C	GGC1_YEAST	Mitochondrial GTP/GDP carrier protein 1	0.8	5	2.657	-	5.7	2.824	-	7	3.131	AP
YDL174C	DLD1_YEAST	D-lactate dehydrogenase [cytochrome] 1, mitochondrial	0.5	3.7	2.704	-	5	3.131	-	4.7	3.041	-
YJL042W	MHP1_YEAST	MAP-homologous protein 1	0.5	3.3	2.571	-	5	3.131	-	1.7	1.619	-
YMR093W	UTP15_YEAST	U3 small nucleolar RNA-associated protein 15	1	8.7	3.075	AP	8.7	3.066	AP	9	3.127	AP
YGL012W	ERG4_YEAST	Delta(24(24(1)))-sterol reductase	1.2	8	2.673	AP	10.3	3.028	AP	11	3.125	AP
YGR083C	EI2BD_YEAST	Translation initiation factor eIF-2B subunit delta	2	11.7	2.584	AP	15	2.934	AP	17	3.121	AP
YGL055W	ACO1_YEAST	Acyl-CoA desaturase 1	1	5.3	2.387	-	9	3.119	AP	7.3	2.836	AP
YGR186W	T2FA_YEAST	Transcription initiation factor IIF subunit alpha	2	16.7	3.094	AP	14	2.835	AP	16	3.034	AP
YKL172W	EBP2_YEAST	rRNA-processing protein EBP2	1.5	9	2.6	AP	11.7	2.961	AP	12.7	3.086	AP
YBL104C	SEA4_YEAST	SEH-associated protein 4	1.5	8	2.432	AP	12.3	3.04	AP	12.7	3.086	AP
YJL076W	NET1_YEAST	Nucleolar protein NET1	1.2	10.7	3.082	AP	2.7	1.12	-	2.3	0.944	-
YML105C	SEC65_YEAST	Signal recognition particle subunit SEC65	1	6.7	2.702	AP	8.7	3.066	AP	8	2.959	AP
YKR092C	SRP40_YEAST	Suppressor protein SRP40	0.8	4.7	2.56	-	5.7	2.824	-	6.7	3.062	AP
YOR356W	ETFD_YEAST	Probable electron transfer flavoprotein-ubiquinone oxidoreductase, mitochondrial	0.5	3.3	2.571	-	2.7	2.253	-	4.7	3.041	-
YGL115W	AAKG_YEAST	5'-AMP-activated protein kinase subunit gamma	1.5	9.3	2.652	AP	12.3	3.04	AP	9.3	2.65	AP
YPL195W	AP3D_YEAST	AP-3 complex subunit delta	1	7.7	2.901	AP	8.3	3.01	AP	8.3	3.018	AP
YKL077W	YKH7_YEAST	Uncharacterized protein YKL077W	0.2	2.7	2.992	-	2.3	2.8	-	2.3	2.807	-
YBR212W	NGR1_YEAST	Negative growth regulatory protein NGR1	0.2	2.7	2.992	-	1.3	2.045	-	1	1.675	-
YKL032C	IXR1_YEAST	Intrastrand cross-link recognition protein	0.2	2.7	2.992	-	0.3	0.3636	-	1	1.675	-
YOR267C	HRK1_YEAST	Serine/threonine-protein kinase HRK1	0.8	6.3	2.991	AP	4	2.334	-	0.3	-0.8441	-
YJR072C	GPN1_YEAST	GPN-loop GTPase 1	0.8	6.3	2.991	AP	6.3	2.982	AP	6	2.913	AP
YML115C	VAN1_YEAST	Mannan polymerase I complex VAN1 subunit	0.2	2.3	2.808	-	1.3	2.045	-	2.7	2.991	-
YGR252W	GCN5_YEAST	Histone acetyltransferase GCN5	0.2	2	2.598	-	2.3	2.8	-	2.7	2.991	-
YBR227C	CLPX_YEAST	ATP-dependent clpX-like chaperone, mitochondrial	2.8	21	2.99	AP	17.7	2.733	AP	20.7	2.965	AP
YNL183C	NPR1_YEAST	Nitrogen permease reactivator protein	1.8	13.7	2.99	AP	7	2.027	AP	7	2.035	AP
YDR122W	KIN1_YEAST	Serine/threonine protein kinase KIN1	0.2	1.7	2.351	-	2.7	2.984	-	2	2.596	-
YHL007C	STE20_YEAST	Serine/threonine-protein kinase STE20	1.5	10.3	2.797	AP	10	2.741	AP	11.7	2.968	AP
YHR007C	CP51_YEAST	Lanosterol 14-alpha demethylase	1.5	9.3	2.652	AP	11.3	2.919	AP	11.7	2.968	AP
YJL109C	UTP10_YEAST	U3 small nucleolar RNA-associated protein 10	1	5.7	2.472	-	6	2.544	AP	8	2.959	AP
YIL130W	ASG1_YEAST	Activator of stress genes 1	0.5	4	2.826	-	4.3	2.929	-	2.7	2.26	-
YOR089C	VPS21_YEAST	Vacuolar protein sorting-associated protein 21	0.5	3.3	2.571	-	4.3	2.929	-	3.7	2.703	-
YPL012W	RRP12_YEAST	Ribosomal RNA-processing protein 12	5	28.3	2.587	AP	36	2.921	AP	34	2.847	AP
YIL118W	RHO3_YEAST	GTP-binding protein RHO3	0.8	6	2.914	AP	6	2.905	AP	5	2.655	-
YFL016C	MDJ1_YEAST	DnaJ homolog 1, mitochondrial	0.8	6	2.914	AP	5.7	2.824	-	5	2.655	-
YER056C	FCY2_YEAST	Purine-cytosine permease FCY2	1	6.7	2.702	AP	7.7	2.891	AP	6.7	2.701	AP
YHR190W	FDFT_YEAST	Squalene synthase	2	9.3	2.265	AP	13.3	2.765	AP	14.3	2.876	AP
YBR102C	EXO84_YEAST	Exocyst complex component EXO84	1.5	10.7	2.842	AP	10.7	2.833	AP	10.7	2.84	AP
YGR266W	YG5L_YEAST	Uncharacterized protein YGR266W	0.8	5.7	2.833	-	3.3	2.08	-	3.3	2.087	-
YMR091C	RSC7_YEAST	Chromatin structure-remodeling complex subunit RSC7	1	6	2.553	AP	7.3	2.828	AP	6.3	2.628	AP
YIL115C	NU159_YEAST	Nucleoporin NUP159	0.5	4	2.826	-	3	2.416	-	3.3	2.57	-
YPL207W	TYW1_YEAST	S-adenosyl-L-methionine-dependent tRNA 4-demethylwyosine synthase	0.5	3.3	2.571	-	3.7	2.695	-	4	2.824	-
YLR002C	NOC3_YEAST	Nucleolar complex-associated protein 3	0.8	3.7	2.221	-	5.7	2.824	-	4.7	2.558	-
YDR264C	AKR1_YEAST	Palmitoyltransferase AKR1	0.2	2.3	2.808	-	1.7	2.343	-	2.3	2.807	-
YNL116W	DMA2_YEAST	E3 ubiquitin-protein ligase DMA2	0.2	2.3	2.808	-	1.7	2.343	-	1.3	2.051	-
YBR095C	RXT2_YEAST	Transcriptional regulatory protein RXT2	0.2	2.3	2.808	-	1.3	2.045	-	2.3	2.807	-
YGL161C	YIP5_YEAST	Protein YIP5	0.2	2	2.598	-	2	2.589	-	2.3	2.807	-
YGL068W	MNP1_YEAST	54S ribosomal protein L12, mitochondrial	0.2	2	2.598	-	2	2.589	-	2.3	2.807	-
YBL020W	RFT1_YEAST	Oligosaccharide translocation protein RFT1	0.2	1.7	2.351	-	2	2.589	-	2.3	2.807	-
YHR122W	YHS2_YEAST	MIP18 family protein YHR122W	0.2	1.3	2.053	-	2.3	2.8	-	2.3	2.807	-
YER026C	PSS_YEAST	CDP-diacylglycerol--serine O-phosphatidyltransferase	0.2	1	1.677	-	2	2.589	-	2.3	2.807	-
YIL022W	TIM44_YEAST	Mitochondrial import inner membrane translocase subunit TIM44	1.2	8.3	2.731	AP	8	2.663	AP	8.7	2.785	AP
YDR135C	YCFI_YEAST	Metal resistance protein YCF1	3	15.3	2.419	AP	18	2.639	AP	19.7	2.774	AP
YKL204W	EAP1_YEAST	Protein EAP1	1	7	2.771	AP	3	1.572	-	5.3	2.385	-
YMR067C	UBX4_YEAST	UBX domain-containing protein 4	0.8	5.3	2.748	-	4.3	2.446	-	4.3	2.454	-
YBR023C	CHS3_YEAST	Chitin synthase 3	0.8	3.7	2.221	-	3.7	2.212	-	5.3	2.746	-
YPL009C	RQC2_YEAST	Ribosome quality control complex subunit 2	2.8	13	2.303	AP	14.7	2.466	AP	17.7	2.74	AP
YOR196C	LIPA_YEAST	Lipoyl synthase, mitochondrial	0.8	5	2.657	-	5.3	2.739	-	3.7	2.22	-
YKL120W	OAC1_YEAST	Mitochondrial oxaloacetate transport protein	0.8	3.3	2.088	-	5.3	2.739	-	5	2.655	-
YMR054W	STV1_YEAST	V-type proton ATPase subunit a, Golgi isoform	0	0.7	2.72	-	0.7	2.715	-	0.3	1.923	-
YDR296W	MHR1_YEAST	Mitochondrial homologous recombination protein 1	0	0.7	2.72	-	0.7	2.715	-	0.3	1.923	-
YGR281W	YOR1_YEAST	Oligomycin resistance ATP-dependent permease YOR1	0	0.7	2.72	-	0.3	1.919	-	0.3	1.923	-
YLL032C	YL032_YEAST	KH domain-containing protein YLL032C	0	0.7	2.72	-	0.3	1.919	-	0.7	2.719	-
YER005W	YND1_YEAST	Golgi apyrase	0	0.7	2.72	-	0.3	1.919	-	0.3	1.923	-
YGL038C	OCH1_YEAST	Initiation-specific alpha-1,6-mannosyltransferase	0	0.7	2.72	-	0.7	2.715	-	0.3	1.923	-
YPL181W	CTI6_YEAST	Histone deacetylase complex subunit CTI6	0	0.7	2.72	-	0.3	1.919	-	0.3	1.923	-
YBR005W	RCR1_YEAST	Protein RCR1	0	0.7	2.72	-	0.7	2.715	-	0.7	2.719	-
YPL199C	YP199_YEAST	Smr domain-containing protein YPL199C	0	0.7	2.72	-	0.7	2.715	-	0.3	1.923	-
YCL044C	MGR1_YEAST	Mitochondrial inner membrane i-AAA protease supercomplex subunit MGR1	0	0.7	2.72	-	0.3	1.919	-	0.7	2.719	-
YCL010C	SGF29_YEAST	SAGA-associated factor 29	0	0.7	2.72	-	0.3	1.919	-	0.7	2.719	-
YDR479C	PEX29_YEAST	Peroxisomal membrane protein PEX29	0	0.7	2.72	-	0.3	1.919	-	0.7	2.719	-
YER145C	FTR1_YEAST	Plasma membrane iron permease	0	0.7	2.72	-	0.3	1.919	-	0.7	2.719	-
YLL002W	RT109_YEAST	Histone acetyltransferase RTT109	0	0.7	2.72	-	0.3	1.919	-	0.7	2.719	-
YJR066W	TOR1_YEAST	Serine/threonine-protein kinase TOR1	0	0.7	2.72	-	0.3	1.919	-	0.7	2.719	-
YLR405W	DUS4_YEAST	tRNA-dihydrouridine(20a/20b) synthase [NAD(P)+]	0	0.7	2.72	-	0.3	1.919	-	0.7	2.719	-
YAL029C	MYO4_YEAST	Myosin-4	0	0.7	2.72	-	0.3	1.919	-	0.3	1.923	-
YLR459W	CDC91_YEAST	GPI transamidase component GAB1	0	0.7	2.72	-	0.3	1.919	-	0.7	2.719	-
YOR211C	MGM1_YEAST	Dynamin-like GTPase MGM1, mitochondrial	0	0.7	2.72	-	0.3	1.919	-	0.3	1.923	-
YDR311W	TFB1_YEAST	RNA polymerase II transcription factor B subunit 1	0	0.3	1.923	-	0.3	1.919	-	0.7	2.719	-
YHR115C	DMA1_YEAST	E3 ubiquitin-protein ligase DMA1	0	0.3	1.923	-	0.7	2.715	-	0.7	2.719	-
YLL004W	ORC3_YEAST	Origin recognition complex subunit 3	0	0.3	1.923	-	0.3	1.919	-	0.7	2.719	-
YMR302C	YME2_YEAST	Mitochondrial escape protein 2	0	0.3	1.923	-	0.7	2.715	-	0.7	2.719	-
YGR060W	MSMO_YEAST	Methylsterol monooxygenase	0	0.3	1.923	-	0.7	2.715	-	0.7	2.719	-
YGL110C	CUE3_YEAST	CUE domain-containing protein 3	0	0.3	1.923	-	0.3	1.919	-	0.7	2.719	-
YNL261W	ORC5_YEAST	Origin recognition complex subunit 5	0	0.3	1.923	-	0.7	2.715	-	0.7	2.719	-
YDR525W-A	SNA2_YEAST	Protein SNA2	0	0.3	1.923	-	0.3	1.919	-	0.7	2.719	-
YMR218C	TR130_YEAST	Trafficking protein particle complex II-specific subunit 130	0	0.3	1.923	-	0.3	1.919	-	0.7	2.719	-
YPR115W	RGC1_YEAST	Regulator of the glycerol channel 1	0	0.3	1.923	-	0.7	2.715	-	0.7	2.719	-
YOL088C	MPD2_YEAST	Protein disulfide isomerase MPD2	0	0.3	1.923	-	0.3	1.919	-	0.7	2.719	-
YGR163W	GTR2_YEAST	GTP-binding protein GTR2	0	0.3	1.923	-	0.7	2.715	-	0.7	2.719	-
YBR141C	BMT2_YEAST	25S rRNA (adenine(2142)-N(1))-methyltransferase	0	0.3	1.923	-	0.7	2.715	-	0.7	2.719	-
YOL102C	TPT1_YEAST	tRNA 2'-phosphotransferase	0	0.3	1.923	-	0.7	2.715	-	0.3	1.923	-
YML046W	PRP39_YEAST	Pre-mRNA-processing factor 39	0	0.3	1.923	-	0.7	2.715	-	0.3	1.923	-
YHR166C	CDC23_YEAST	Anaphase-promoting complex subunit CDC23	0	0.3	1.923	-	0.7	2.715	-	0.3	1.923	-
YJL212C	OPT1_YEAST	Oligopeptide transporter 1	0	0.3	1.923	-	0.7	2.715	-	0.3	1.923	-
YDR006C	SOK1_YEAST	Protein SOK1	0	0.3	1.923	-	0.7	2.715	-	0.3	1.923	-
YJL122W	ALB1_YEAST	Ribosome biogenesis protein ALB1	0.5	3.7	2.704	-	3	2.416	-	2.7	2.26	-
YDL015C	TECR_YEAST	Very-long-chain enoyl-CoA reductase	0.5	2	1.867	-	2.7	2.253	-	3.7	2.703	-
YPL259C	AP1M1_YEAST	AP-1 complex subunit mu-1-I	0.5	1.7	1.62	-	2.7	2.253	-	3.7	2.703	-
YHR197W	RIX1_YEAST	Pre-rRNA-processing protein RIX1	1	6.3	2.63	AP	6	2.544	AP	6.7	2.701	AP
YIL108W	YIK8_YEAST	Putative zinc metalloproteinase YIL108W	0.5	3	2.425	-	3.7	2.695	-	3	2.423	-
YLR196W	PWP1_YEAST	Periodic tryptophan protein 1	4.8	21.3	2.252	AP	28	2.632	AP	29	2.691	AP
YAL036C	RBG1_YEAST	Ribosome-interacting GTPase 1	2.8	16	2.6	AP	13.3	2.33	AP	17	2.685	AP
YHR205W	SCH9_YEAST	Serine/threonine-protein kinase SCH9	2.2	10.3	2.25	AP	12.3	2.494	AP	14	2.683	AP
YCL011C	GBP2_YEAST	Single-strand telomeric DNA-binding protein GBP2	3.8	19.3	2.441	AP	23	2.681	AP	21.3	2.581	AP
YKL218C	SRY1_YEAST	Threo-3-hydroxyaspartate ammonia-lyase	1.2	8	2.673	AP	6	2.255	AP	7.3	2.547	AP
YGR145W	NOL10_YEAST	Ribosome biogenesis protein ENP2	1.2	7.3	2.549	AP	6	2.255	AP	8	2.671	AP
YNR053C	NOG2_YEAST	Nucleolar GTP-binding protein 2	3.2	14	2.178	AP	17.7	2.502	AP	19.7	2.663	AP
YEL031W	ATC6_YEAST	Manganese-transporting ATPase 1	7.2	37	2.446	AP	35.3	2.37	AP	43	2.66	AP
YDR381W	YRA1_YEAST	RNA annealing protein YRA1	4.8	24	2.421	AP	28.3	2.649	AP	25	2.477	AP
YNL231C	PDR16_YEAST	Phosphatidylinositol transfer protein PDR16	0.8	3.3	2.088	-	5	2.648	-	3	1.94	-
Q0140	RMAR_YEAST	Ribosomal protein VAR1, mitochondrial	0.8	2.7	1.779	-	5	2.648	-	3.3	2.087	-
YBR073W	RDH54_YEAST	DNA repair and recombination protein RDH54	3	14	2.289	AP	15.3	2.41	AP	18	2.647	AP
YKL212W	SAC1_YEAST	Phosphoinositide phosphatase SAC1	4.5	17	2.002	AP	21.7	2.34	AP	26.7	2.646	AP
YPR189W	SKI3_YEAST	Superkiller protein 3	1.8	10.7	2.636	AP	9.7	2.486	AP	10.3	2.589	AP
YKL181W	KPR1_YEAST	Ribose-phosphate pyrophosphokinase 1	4.2	18.3	2.19	AP	21.7	2.42	AP	25	2.633	AP
YDL141W	BPL1_YEAST	Biotin--protein ligase	1	5	2.296	-	6.3	2.62	AP	6.3	2.628	AP
YPL093W	NOG1_YEAST	Nucleolar GTP-binding protein 1	4	19.3	2.351	AP	23	2.591	AP	23.3	2.619	AP
YPL086C	ELP3_YEAST	Elongator complex protein 3	3	13	2.183	AP	17.7	2.612	AP	16	2.478	AP
YDR141C	DOP1_YEAST	Protein dopey	1.2	1.7	0.488	-	6.7	2.405	AP	7.7	2.61	AP
YPL139C	UME1_YEAST	Transcriptional regulatory protein UME1	0.2	2	2.598	-	0	-1.556	-	0.3	0.3692	-
YIL088C	AVT7_YEAST	Vacuolar amino acid transporter 7	0.2	2	2.598	-	2	2.589	-	2	2.596	-
YKL122C	SRP21_YEAST	Signal recognition particle subunit SRP21	0.2	2	2.598	-	1.7	2.343	-	1.7	2.349	-
YBR291C	TXTP_YEAST	Tricarboxylate transport protein	1.5	6.7	2.173	AP	9	2.59	AP	7	2.241	AP
YBR087W	RFC5_YEAST	Replication factor C subunit 5	1.8	8.7	2.34	AP	8	2.217	AP	10.3	2.589	AP
YPL043W	NOP4_YEAST	Nucleolar protein 4	1.8	8	2.226	AP	10	2.535	AP	10.3	2.589	AP
YDL237W	AIM6_YEAST	Altered inheritance of mitochondria protein 6	0.2	1.7	2.351	-	2	2.589	-	1.7	2.349	-
YLR129W	UTP12_YEAST	U3 small nucleolar RNA-associated protein 12	0.2	1	1.677	-	2	2.589	-	1.7	2.349	-
YPL010W	COPZ_YEAST	Coatomer subunit zeta	0.2	0	-1.553	-	2	2.589	-	1.7	2.349	-
YGR027W-B	YG11B_YEAST	Transposon Ty1-GR1 Gag-Pol polyprotein	0.2	0	-1.553	-	2	2.589	-	1.7	2.349	-
YDR150W	NUM1_YEAST	Nuclear migration protein NUM1	2	6.7	1.787	AP	11	2.49	AP	11.7	2.582	AP
YIL043C	NCB5R_YEAST	NADH-cytochrome b5 reductase 1	2.5	11	2.195	AP	13	2.425	AP	14.3	2.572	AP
YMR152W	YIM1_YEAST	Protein YIM1	0.5	3.3	2.571	-	3	2.416	-	2.7	2.26	-
YKL110C	KTI12_YEAST	Protein KTI12	0.5	3.3	2.571	-	3	2.416	-	3.3	2.57	-
YLR100W	ERG27_YEAST	3-keto-steroid reductase	0.5	3.3	2.571	-	1.7	1.612	-	2.7	2.26	-
YPL063W	TIM50_YEAST	Mitochondrial import inner membrane translocase subunit TIM50	0.5	2.7	2.262	-	2.3	2.069	-	3.3	2.57	-
YEL063C	CAN1_YEAST	Arginine permease	0.5	2.7	2.262	-	3	2.416	-	3.3	2.57	-
YDL058W	USO1_YEAST	Intracellular protein transport protein USO1	0.5	2.7	2.262	-	2.3	2.069	-	3.3	2.57	-
YHR088W	RPF1_YEAST	Ribosome production factor 1	0.5	2.3	2.078	-	3.3	2.562	-	2.7	2.26	-
YAL021C	CCR4_YEAST	Glucose-repressible alcohol dehydrogenase transcriptional effector	1	6	2.553	AP	5.3	2.378	-	6	2.551	AP
YOR176W	HEMH_YEAST	Ferrochelatase, mitochondrial	0.8	3.3	2.088	-	4.7	2.551	-	3.7	2.22	-
YMR145C	NDH1_YEAST	External NADH-ubiquinone oxidoreductase 1, mitochondrial	1	5.3	2.387	-	6	2.544	AP	5.3	2.385	-
YGL100W	SEH1_YEAST	Nucleoporin SEH1	2	6.3	1.715	AP	11	2.49	AP	11.3	2.541	AP
YNL002C	RLP7_YEAST	Ribosome biogenesis protein RLP7	1.8	9.3	2.446	AP	10	2.535	AP	9.7	2.494	AP
YLR009W	RLP24_YEAST	Ribosome biogenesis protein RLP24	1.8	7	2.037	AP	10	2.535	AP	7.7	2.164	AP
YBL105C	KPC1_YEAST	Protein kinase C-like 1	4.2	22.3	2.473	AP	18.7	2.206	AP	23.3	2.534	AP
YGR103W	PESC_YEAST	Pescadillo homolog	2.5	11	2.195	AP	14	2.531	AP	13.3	2.469	AP
YFR009W	GCN20_YEAST	Protein GCN20	9.2	40.7	2.236	AP	46.3	2.414	AP	49.3	2.512	AP
YHR042W	NCPR_YEAST	NADPH--cytochrome P450 reductase	3.8	15.3	2.109	AP	20.3	2.504	AP	20.3	2.512	AP
YML048W	GSF2_YEAST	Glucose-signaling factor 2	3	13	2.183	AP	15.7	2.44	AP	16.3	2.508	AP
YDR394W	PRS6B_YEAST	26S protease regulatory subunit 6B homolog	6.5	34.7	2.507	AP	32.7	2.412	AP	33.7	2.463	AP
YER151C	UBP3_YEAST	Ubiquitin carboxyl-terminal hydrolase 3	3.8	13	1.873	AP	20.3	2.504	AP	19	2.415	AP
YMR203W	TOM40_YEAST	Mitochondrial import receptor subunit TOM40	1.8	7.7	2.166	AP	8	2.217	AP	9.7	2.494	AP
YDR145W	TAF12_YEAST	Transcription initiation factor TFIID subunit 12	1.2	6.3	2.341	AP	5.7	2.175	-	7	2.481	AP
YLR229C	CDC42_YEAST	Cell division control protein 42	1.2	6.3	2.341	AP	6.3	2.332	AP	7	2.481	AP
YJR143C	PMT4_YEAST	Dolichyl-phosphate-mannose--protein mannosyltransferase 4	1.2	3	1.292	-	5	1.998	-	7	2.481	AP
YJR144W	MG101_YEAST	Mitochondrial genome maintenance protein MGM101	1	5.7	2.472	-	5.3	2.378	-	4	1.981	-
YLR095C	IOC2_YEAST	ISWI one complex protein 2	1	5.7	2.472	-	5.3	2.378	-	4.3	2.093	-
YNR021W	YN8B_YEAST	UPF0674 endoplasmic reticulum membrane protein YNR021W	2.2	7.7	1.825	AP	9.7	2.146	AP	12	2.462	AP
YGL039W	YGD9_YEAST	Putative uncharacterized oxidoreductase YGL039W	0.8	4.3	2.455	-	2.7	1.77	-	3	1.94	-
YNL131W	TOM22_YEAST	Mitochondrial import receptor subunit TOM22	0.8	3	1.942	-	4.3	2.446	-	4	2.342	-
YGL201C	MCM6_YEAST	DNA replication licensing factor MCM6	3.8	16.7	2.229	AP	19.3	2.432	AP	16.7	2.227	AP
YGL022W	STT3_YEAST	Dolichyl-diphosphooligosaccharide--protein glycosyltransferase subunit STT3	1.5	3.3	1.199	-	7.3	2.299	AP	8	2.431	AP
YER006W	NUG1_YEAST	Nuclear GTP-binding protein NUG1	7.8	31.7	2.127	AP	38.3	2.392	AP	39	2.425	AP
YAL043C	PTA1_YEAST	Pre-tRNA-processing protein PTA1	0.5	1.7	1.62	-	0.7	0.428	-	3	2.423	-
YLR083C	TMN1_YEAST	Transmembrane 9 superfamily member 1	0.5	0.7	0.436	-	0.7	0.428	-	3	2.423	-
YPL127C	H1_YEAST	Histone H1	4	15.3	2.019	AP	18.3	2.265	AP	20.3	2.422	AP
YML001W	YPT7_YEAST	GTP-binding protein YPT7	2.2	8.7	2	AP	9.7	2.146	AP	11.7	2.422	AP
YNL248C	RPA49_YEAST	DNA-directed RNA polymerase I subunit RPA49	3.8	19	2.416	AP	16	2.16	AP	16.7	2.227	AP
YOR234C	RL33B_YEAST	60S ribosomal protein L33-B	1.2	6	2.265	AP	5.7	2.175	-	6.7	2.412	AP
YMR246W	LCF4_YEAST	Long-chain-fatty-acid--CoA ligase 4	2.8	13	2.303	AP	13.7	2.365	AP	14	2.407	AP
YLR384C	ELP1_YEAST	Elongator complex protein 1	6	22.7	2.009	AP	29.7	2.386	AP	26.7	2.241	AP
YIR038C	GST1_YEAST	Glutathione S-transferase 1	1	5	2.296	-	4.3	2.085	-	5.3	2.385	-
YER120W	SCS2_YEAST	Vesicle-associated membrane protein-associated protein SCS2	4.8	17.7	1.981	AP	20	2.149	AP	23.3	2.378	AP
YPL190C	NAB3_YEAST	Nuclear polyadenylated RNA-binding protein 3	2.8	13.7	2.375	AP	5	0.9359	-	6.3	1.278	AP
YOR091W	TMA46_YEAST	Translation machinery-associated protein 46	1.5	6.3	2.101	AP	5.3	1.849	-	7.7	2.37	AP
YGR178C	PBP1_YEAST	PAB1-binding protein 1	3.2	16	2.369	AP	13.7	2.134	AP	9	1.546	AP
YFL004W	VTC2_YEAST	Vacuolar transporter chaperone 2	5.8	20	1.89	AP	20.3	1.904	AP	27.7	2.354	AP
YLR436C	ECM30_YEAST	Protein ECM30	0.2	1.7	2.351	-	0.3	0.3636	-	1.7	2.349	-
YPR072W	NOT5_YEAST	General negative regulator of transcription subunit 5	0.2	1.7	2.351	-	0.7	1.159	-	1.7	2.349	-
YOR098C	NUP1_YEAST	Nucleoporin NUP1	0.2	1.7	2.351	-	0	-1.556	-	0	-1.553	-
YIL106W	MOB1_YEAST	DBF2 kinase activator protein MOB1	0.2	1.7	2.351	-	0.3	0.3636	-	0.3	0.3692	-
YER004W	FMP52_YEAST	Protein FMP52, mitochondrial	0.2	1.7	2.351	-	1.7	2.343	-	1.3	2.051	-
YLR212C	TBG_YEAST	Tubulin gamma chain	0.2	1.3	2.053	-	1	1.669	-	1.7	2.349	-
YOL060C	MAM3_YEAST	Protein MAM3	0.2	1.3	2.053	-	1.7	2.343	-	1.7	2.349	-
YEL024W	UCRI_YEAST	Cytochrome b-c1 complex subunit Rieske, mitochondrial	0.2	1.3	2.053	-	1.3	2.045	-	1.7	2.349	-
YBL034C	STU1_YEAST	Protein STU1	0.2	1	1.677	-	0.3	0.3636	-	1.7	2.349	-
YML102W	CAC2_YEAST	Chromatin assembly factor 1 subunit p60	0.2	0.3	0.3704	-	1	1.669	-	1.7	2.349	-
YLR143W	DPH6_YEAST	Diphthine--ammonia ligase	0.2	1.3	2.053	-	1.7	2.343	-	1	1.675	-
YGL092W	NU145_YEAST	Nucleoporin NUP145	0.2	1	1.677	-	1.7	2.343	-	0.7	1.165	-
YLR399C	BDF1_YEAST	Bromodomain-containing factor 1	5	17.3	1.882	AP	24	2.339	AP	21.3	2.178	AP
YGL200C	EMP24_YEAST	Endosomal protein P24B	0.8	2	1.384	-	4	2.334	-	3.7	2.22	-
YML127W	RSC9_YEAST	Chromatin structure-remodeling complex subunit RSC9	2.2	9.3	2.105	AP	11	2.33	AP	10	2.202	AP
YGL173C	XRN1_YEAST	5'-3' exoribonuclease 1	16.2	75.7	2.325	AP	55.3	1.865	AP	61.7	2.029	AP
YGR090W	UTP22_YEAST	U3 small nucleolar RNA-associated protein 22	3	13.3	2.219	AP	9.3	1.701	AP	14.3	2.321	AP
YGL078C	DBP3_YEAST	ATP-dependent RNA helicase DBP3	5.8	21	1.96	AP	22.7	2.06	AP	27	2.319	AP
YPL049C	DIG1_YEAST	Down-regulator of invasive growth 1	1.5	6.3	2.101	AP	7.3	2.299	AP	7.3	2.307	AP
YBL037W	AP2A_YEAST	AP-2 complex subunit alpha	1.5	5.3	1.858	-	6.7	2.164	AP	7.3	2.307	AP
YJR068W	RFC2_YEAST	Replication factor C subunit 2	3.2	13.7	2.144	AP	15	2.267	AP	15.3	2.306	AP
YMR049C	ERB1_YEAST	Ribosome biogenesis protein ERB1	2.8	12	2.189	AP	12.7	2.256	AP	13	2.301	AP
YLR387C	REH1_YEAST	Cytoplasmic 60S subunit biogenesis factor REH1	1	5	2.296	-	4	1.973	-	4	1.981	-
YBR267W	REI1_YEAST	Cytoplasmic 60S subunit biogenesis factor REI1	1	5	2.296	-	3.3	1.718	-	4.7	2.197	-
YPR034W	ARP7_YEAST	Actin-related protein 7	2.2	8.3	1.944	AP	10.3	2.241	AP	10.7	2.294	AP
YBR106W	PHO88_YEAST	Inorganic phosphate transport protein PHO88	5.8	22	2.027	AP	24.3	2.162	AP	26	2.265	AP
YER002W	NOP16_YEAST	Nucleolar protein 16	0.5	2.7	2.262	-	1.3	1.314	-	0.7	0.4346	-
YBR104W	YMC2_YEAST	Carrier protein YMC2, mitochondrial	0.5	2.3	2.078	-	2	1.858	-	2.7	2.26	-
YFR032C-A	RL29_YEAST	60S ribosomal protein L29	1.2	2.3	0.9456	-	6	2.255	AP	4.7	1.908	-
YOR197W	MCA1_YEAST	Metacaspase-1	0.5	0	-2.283	-	2.7	2.253	-	1	0.9446	-
YBR200W	BEM1_YEAST	Bud emergence protein 1	0.5	1.3	1.322	-	2.7	2.253	-	1.7	1.619	-
YOR251C	THTR_YEAST	Thiosulfate sulfurtransferase TUM1	3.5	15.7	2.236	AP	14	2.065	AP	11	1.729	AP
YEL036C	ANP1_YEAST	Mannan polymerase II complex ANP1 subunit	0.8	3	1.942	-	3	1.933	-	3.7	2.22	-
YOR326W	MYO2_YEAST	Myosin-2	9.8	30.7	1.755	AP	37.3	2.028	AP	42	2.205	AP
YOR042W	CUE5_YEAST	Ubiquitin-binding protein CUE5	1	4.7	2.199	-	0	-3.131	-	0.3	-1.205	-
YJR117W	STE24_YEAST	CAAX prenyl protease 1	1	4.7	2.199	-	4.7	2.189	-	4.7	2.197	-
YNL308C	KRI1_YEAST	Protein KRI1	3.5	9	1.444	AP	15.3	2.196	AP	14.3	2.107	AP
YBR039W	ATPG_YEAST	ATP synthase subunit gamma, mitochondrial	1.2	5.7	2.184	-	5	1.998	-	4.3	1.804	-
YDR028C	REG1_YEAST	Resistance to glucose repression protein 1	1.5	6.7	2.173	AP	4	1.444	-	3.3	1.197	-
YHR135C	KC11_YEAST	Casein kinase I homolog 1	1.5	5.7	1.943	-	5	1.758	-	6.7	2.172	AP
YLR378C	SC61A_YEAST	Protein transport protein SEC61	1.5	4	1.453	-	6.7	2.164	AP	6.7	2.172	AP
YBR177C	MCFS2_YEAST	Medium-chain fatty acid ethyl ester synthase/esterase 2	5.8	22	2.027	AP	18.3	1.756	AP	24	2.15	AP
YPL218W	SAR1_YEAST	Small COPII coat GTPase SAR1	3	12.7	2.146	AP	10	1.799	AP	12.3	2.106	AP
YDR211W	EI2BE_YEAST	Translation initiation factor eIF-2B subunit epsilon	8.8	29	1.829	AP	35.7	2.116	AP	36	2.138	AP
YOL077C	BRX1_YEAST	Ribosome biogenesis protein BRX1	2	6.7	1.787	AP	7.3	1.913	AP	8.3	2.102	AP
YEL002C	OSTB_YEAST	Dolichyl-diphosphooligosaccharide--protein glycosyltransferase subunit WBP1	2	3.7	0.9454	-	5	1.371	-	8.3	2.102	AP
YPR159W	KRE6_YEAST	Beta-glucan synthesis-associated protein KRE6	1.8	4.7	1.464	-	5	1.552	-	7.3	2.101	AP
YBR199W	KTR4_YEAST	Probable mannosyltransferase KTR4	1	4.3	2.094	-	3.3	1.718	-	3	1.579	-
YKR026C	EI2BA_YEAST	Translation initiation factor eIF-2B subunit alpha	1.2	3	1.292	-	5.3	2.089	-	3.7	1.57	-
YNL212W	VID27_YEAST	Vacuolar import and degradation protein 27	0.8	3.3	2.088	-	2.7	1.77	-	3	1.94	-
YKL113C	FEN1_YEAST	Flap endonuclease 1	0.8	1.7	1.138	-	3.3	2.08	-	2.7	1.777	-
YAL026C	ATC3_YEAST	Probable phospholipid-transporting ATPase DRS2	0.5	2.3	2.078	-	1.7	1.612	-	2	1.865	-
YHR121W	LSM12_YEAST	Protein LSM12	0.5	2.3	2.078	-	1.7	1.612	-	2.3	2.076	-
YMR072W	ABF2_YEAST	ARS-binding factor 2, mitochondrial	0.5	2.3	2.078	-	1.3	1.314	-	0.3	-0.3614	-
YMR015C	ERG5_YEAST	Cytochrome P450 61	0.5	2.3	2.078	-	2.3	2.069	-	2	1.865	-
YGL031C	RL24A_YEAST	60S ribosomal protein L24-A	5	15	1.675	AP	18.7	1.978	AP	19.7	2.061	AP
YPR165W	RHO1_YEAST	GTP-binding protein RHO1	2.5	10	2.06	AP	9	1.9	AP	8	1.74	AP
YBR086C	IST2_YEAST	Increased sodium tolerance protein 2	3	11	1.944	AP	12	2.059	AP	4	0.51	-
YDL007W	PRS4_YEAST	26S protease regulatory subunit 4 homolog	8.8	34	2.057	AP	33.7	2.033	AP	32.3	1.983	AP
YOR163W	DDP1_YEAST	Diphosphoinositol polyphosphate phosphohydrolase DDP1	0.2	1.3	2.053	-	0	-1.556	-	0	-1.553	-
YPL053C	KTR6_YEAST	Mannosyltransferase KTR6	0.2	1.3	2.053	-	1	1.669	-	1.3	2.051	-
YLR310C	CDC25_YEAST	Cell division control protein 25	2.2	3.7	0.7853	-	9	2.044	AP	9	2.052	AP
YIL070C	MAM33_YEAST	Mitochondrial acidic protein MAM33	0.2	0.7	1.167	-	0.3	0.3636	-	1.3	2.051	-
YDR170C	SEC7_YEAST	Protein transport protein SEC7	5.8	16	1.57	AP	21	1.95	AP	22.3	2.047	AP
YOR103C	OST2_YEAST	Dolichyl-diphosphooligosaccharide--protein glycosyltransferase subunit OST2	0.2	1	1.677	-	1.3	2.045	-	1	1.675	-
YEL022W	GEA2_YEAST	ARF guanine-nucleotide exchange factor 2	0.2	0.7	1.167	-	1.3	2.045	-	1	1.675	-
YLR409C	UTP21_YEAST	U3 small nucleolar RNA-associated protein 21	0.2	0.3	0.3704	-	1.3	2.045	-	0.7	1.165	-
YKR072C	SIS2_YEAST	Phosphopantothenoylcysteine decarboxylase subunit SIS2	0.2	0.3	0.3704	-	1.3	2.045	-	0.3	0.3692	-
YLR449W	FKBP4_YEAST	FK506-binding protein 4	2	6	1.638	AP	8	2.037	AP	7.3	1.921	AP
YKL029C	MAOM_YEAST	NAD-dependent malic enzyme, mitochondrial	22.8	86	2.027	AP	79.7	1.907	AP	85.3	2.014	AP
YIL135C	VHS2_YEAST	Protein VHS2	1.5	6	2.024	AP	1.3	-0.05935	-	1.3	-0.05199	-
YHL034C	SSBP1_YEAST	Single-stranded nucleic acid-binding protein	15	46	1.723	AP	57	2.022	AP	54	1.952	AP
YDR165W	TRM82_YEAST	tRNA (guanine-N(7)-)-methyltransferase non-catalytic subunit TRM82	2.8	10.7	2.021	AP	0.3	-2.562	-	0.3	-2.555	-
YOR259C	PRS10_YEAST	26S protease subunit RPT4	12	43.7	1.967	AP	42	1.901	AP	45.3	2.019	AP
YNL112W	DBP2_YEAST	ATP-dependent RNA helicase DBP2	18.8	59.7	1.778	AP	70	1.998	AP	70.3	2.013	AP
YLR192C	EIF3J_YEAST	Eukaryotic translation initiation factor 3 subunit J	7.5	20.7	1.561	AP	15.3	1.124	AP	28.3	2.012	AP
YNL121C	TOM70_YEAST	Mitochondrial import receptor subunit TOM70	6.2	14.7	1.328	AP	19.7	1.738	AP	23.7	2.012	AP
YNL113W	RPAC2_YEAST	DNA-directed RNA polymerases I and III subunit RPAC2	1.2	5	2.007	-	4.7	1.901	-	3	1.291	-
YBL035C	DPOA2_YEAST	DNA polymerase alpha subunit B	1.2	2.3	0.9456	-	5	1.998	-	2	0.7332	-
YNL216W	RAP1_YEAST	DNA-binding protein RAP1	3	11.3	1.987	AP	3.7	0.3806	-	7.7	1.428	AP
YML012W	TMEDA_YEAST	Endoplasmic reticulum vesicle protein 25	2	7.7	1.986	AP	6.3	1.705	AP	5	1.379	-
YMR230W	RS10B_YEAST	40S ribosomal protein S10-B	5	8.7	0.8916	-	0	-5.314	-	18.7	1.986	AP
YMR243C	ZRC1_YEAST	Zinc/cadmium resistance protein	1	2.7	1.418	-	2.3	1.225	-	4	1.981	-
YNL064C	MAS5_YEAST	Mitochondrial protein import protein MAS5	26.5	91	1.89	AP	94	1.927	AP	97	1.98	AP
YDR382W	RLA4_YEAST	60S acidic ribosomal protein P2-beta	4	13.3	1.819	AP	15	1.978	AP	14	1.887	AP
YPL266W	DIM1_YEAST	Dimethyladenosine transferase	2.8	8	1.611	AP	7	1.412	AP	10.3	1.974	AP
YBR198C	TAF5_YEAST	Transcription initiation factor TFIID subunit 5	4.5	14.7	1.79	AP	15.7	1.875	AP	16.7	1.972	AP
YML124C	TBA3_YEAST	Tubulin alpha-3 chain	6	21.7	1.945	AP	21	1.89	AP	22	1.965	AP
YNL085W	MKT1_YEAST	Protein MKT1	3.5	12.3	1.894	AP	13	1.96	AP	12.7	1.93	AP
YDL014W	FBRL_YEAST	rRNA 2'-O-methyltransferase fibrillarin	21	51	1.39	AP	72.3	1.883	AP	75.7	1.956	AP
YDR477W	SNF1_YEAST	Carbon catabolite-derepressing protein kinase	4.5	16.3	1.945	AP	8	0.9161	-	0.7	-2.445	-
YNL155W	CUZ1_YEAST	CDC48-associated ubiquitin-like/zinc finger protein 1	0.8	3	1.942	-	2.3	1.586	-	1	0.4619	-
YPL184C	MRN1_YEAST	RNA-binding protein MRN1	0.8	3	1.942	-	2.7	1.77	-	1.7	1.136	-
YNL180C	RHO5_YEAST	GTP-binding protein RHO5	0.8	2	1.384	-	2	1.376	-	3	1.94	-
YPR149W	NCE2_YEAST	Non-classical export protein 2	0.8	2.3	1.595	-	3	1.933	-	2.7	1.777	-
YDL116W	NUP84_YEAST	Nucleoporin NUP84	0	0.3	1.923	-	0.3	1.919	-	0.3	1.923	-
YLR221C	RSA3_YEAST	Ribosome assembly protein 3	0	0.3	1.923	-	0.3	1.919	-	0.3	1.923	-
YOL054W	PSH1_YEAST	RING finger protein PSH1	0	0.3	1.923	-	0.3	1.919	-	0.3	1.923	-
YIL150C	MCM10_YEAST	Minichromosome maintenance protein 10	0	0.3	1.923	-	0.3	1.919	-	0.3	1.923	-
YHR084W	STE12_YEAST	Protein STE12	0	0.3	1.923	-	0.3	1.919	-	0.3	1.923	-
YFL034C-B	MOB2_YEAST	CBK1 kinase activator protein MOB2	0	0.3	1.923	-	0.3	1.919	-	0.3	1.923	-
YBR247C	ENP1_YEAST	Essential nuclear protein 1	9.2	29.7	1.782	AP	32.7	1.911	AP	30.7	1.828	AP
YGL195W	GCN1_YEAST	Translational activator GCN1	23.5	62.3	1.517	AP	74.3	1.761	AP	81.7	1.905	AP
YOL123W	HRP1_YEAST	Nuclear polyadenylated RNA-binding protein 4	6	21	1.9	AP	4.3	-0.3554	-	4.3	-0.3476	-
YBR288C	AP3M_YEAST	AP-3 complex subunit mu	2.5	7.7	1.681	AP	9	1.9	AP	8	1.74	AP
YGL120C	PRP43_YEAST	Pre-mRNA-splicing factor ATP-dependent RNA helicase PRP43	8.8	22	1.432	AP	26.7	1.698	AP	30.3	1.891	AP
YLR380W	CSR1_YEAST	Phosphatidylinositol transfer protein CSR1	2.2	5.3	1.312	-	8	1.877	AP	5.7	1.395	-
YOR153W	PDR5_YEAST	Pleiotropic ABC efflux transporter of multiple drugs	7.2	20	1.562	AP	25	1.873	AP	22.3	1.719	AP
YAL035W	IF2P_YEAST	Eukaryotic translation initiation factor 5B	36	82.3	1.306	AP	118.3	1.818	AP	122	1.87	AP
YFR024C-A	LSB3_YEAST	LAS seventeen-binding protein 3	5.2	18	1.867	AP	15	1.596	AP	17.3	1.811	AP
YJL196C	ELO1_YEAST	Elongation of fatty acids protein 1	0.5	2	1.867	-	2	1.858	-	2	1.865	-
YDL072C	YET3_YEAST	Endoplasmic reticulum transmembrane protein 3	0.5	1.3	1.322	-	1.3	1.314	-	2	1.865	-
YHR065C	RRP3_YEAST	ATP-dependent rRNA helicase RRP3	6.8	19.7	1.639	AP	21.7	1.769	AP	23	1.862	AP
YOL129W	VPS68_YEAST	Vacuolar protein sorting-associated protein 68	1	3	1.581	-	3	1.572	-	3.7	1.859	-
YLL029W	FRA1_YEAST	Putative Xaa-Pro aminopeptidase FRA1	1.5	5.3	1.858	-	2.7	0.8799	-	3.3	1.197	-
YJL074C	SMC3_YEAST	Structural maintenance of chromosomes protein 3	0.5	1.7	1.62	-	2	1.858	-	0.7	0.4346	-
YOL039W	RLA2_YEAST	60S acidic ribosomal protein P2-alpha	4.5	12.3	1.543	AP	14.3	1.748	AP	15.3	1.852	AP
YCR052W	RSC6_YEAST	Chromatin structure-remodeling complex protein RSC6	1.5	4	1.453	-	5.3	1.849	-	4	1.452	-
YEL013W	VAC8_YEAST	Vacuolar protein 8	4	9.3	1.31	AP	13.7	1.845	AP	11.3	1.585	AP
YOR099W	KTR1_YEAST	Alpha-1,2 mannosyltransferase KTR1	3.2	11	1.833	AP	9.7	1.64	AP	10.7	1.788	AP
YBL007C	SLA1_YEAST	Actin cytoskeleton-regulatory complex protein SLA1	11.5	38	1.828	AP	22.3	1.055	AP	32	1.579	AP
YLR175W	CBF5_YEAST	H/ACA ribonucleoprotein complex subunit 4	18	41	1.297	AP	52.3	1.638	AP	59.3	1.827	AP
YMR241W	YHM2_YEAST	Citrate/oxoglutarate carrier protein	3.8	10.7	1.59	AP	12.7	1.826	AP	11.7	1.717	AP
YBR125C	PP2C4_YEAST	Protein phosphatase 2C homolog 4	2.2	7.7	1.825	AP	4.7	1.114	-	3.7	0.7836	-
YPL120W	BECN1_YEAST	Vacuolar protein sorting-associated protein 30	2.2	7.3	1.762	AP	7.7	1.816	AP	7.7	1.824	AP
YKL135C	AP1B1_YEAST	AP-1 complex subunit beta-1	1.8	3	0.8462	-	5.3	1.643	-	6	1.817	AP
YDR457W	TOM1_YEAST	E3 ubiquitin-protein ligase TOM1	1.8	3	0.8462	-	4.7	1.454	-	6	1.817	AP
YPL235W	RUVB2_YEAST	RuvB-like protein 2	9.2	30.3	1.814	AP	27	1.637	AP	24.3	1.496	AP
YFR037C	RSC8_YEAST	Chromatin structure-remodeling complex protein RSC8	4.5	14.7	1.79	AP	15	1.813	AP	14	1.722	AP
YHL031C	GOSR1_YEAST	Golgi SNAP receptor complex member 1	1.2	4.3	1.806	-	3.7	1.563	-	4	1.692	-
YPR086W	TF2B_YEAST	Transcription initiation factor IIB	1.2	3.7	1.572	-	4.3	1.797	-	1.7	0.4864	-
YNL099C	OCA1_YEAST	Putative tyrosine-protein phosphatase OCA1	1.2	3	1.292	-	4.3	1.797	-	3	1.291	-
YEL026W	SNU13_YEAST	13 kDa ribonucleoprotein-associated protein	1.2	2.3	0.9456	-	4.3	1.797	-	3.7	1.57	-
YML016C	PPZ1_YEAST	Serine/threonine-protein phosphatase PP-Z1	1.2	1.3	0.1899	-	4.3	1.797	-	3	1.291	-
YLL001W	DNM1_YEAST	Dynamin-related protein DNM1	5	12.7	1.433	AP	16.3	1.787	AP	13	1.468	AP
YOR260W	EI2BG_YEAST	Translation initiation factor eIF-2B subunit gamma	5	12.3	1.395	AP	16.3	1.787	AP	13.3	1.504	AP
YDR174W	HMO1_YEAST	High mobility group protein 1	2	6.7	1.787	AP	4.3	1.17	-	5	1.379	-
YBR283C	SSH1_YEAST	Sec sixty-one protein homolog	4	9.7	1.36	AP	12	1.659	AP	13	1.781	AP
YJL124C	LSM1_YEAST	Sm-like protein LSm1	0.8	2.7	1.779	-	1	0.4549	-	2	1.383	-
YIL133C	RL16A_YEAST	60S ribosomal protein L16-A	17.8	49.7	1.593	AP	56.7	1.773	AP	52.3	1.666	AP
YJL012C	VTC4_YEAST	Vacuolar transporter chaperone 4	5.5	12.3	1.261	AP	17.3	1.738	AP	17.7	1.773	AP
YHR111W	UBA4_YEAST	Adenylyltransferase and sulfurtransferase UBA4	0.8	2.3	1.595	-	2.7	1.77	-	1.7	1.136	-
YCR009C	RV161_YEAST	Reduced viability upon starvation protein 161	5	16	1.767	AP	13.7	1.532	AP	13	1.468	AP
YOR043W	WHI2_YEAST	Growth regulation protein	1.5	5	1.767	-	3.3	1.189	-	3.3	1.197	-
YML052W	SUR7_YEAST	Protein SUR7	1.5	4.7	1.67	-	5	1.758	-	5	1.765	-
YGR132C	PHB1_YEAST	Prohibitin-1	2.2	6.7	1.627	AP	4.7	1.114	-	7.3	1.761	AP
YDL095W	PMT1_YEAST	Dolichyl-phosphate-mannose--protein mannosyltransferase 1	5.2	12.7	1.364	AP	15.3	1.628	AP	16.7	1.755	AP
YKL126W	YPK1_YEAST	Serine/threonine-protein kinase YPK1	6.5	15.3	1.336	AP	20.7	1.754	AP	18.3	1.59	AP
YLR167W	RS27A_YEAST	Ubiquitin-40S ribosomal protein S31	9	24.7	1.556	AP	28.3	1.745	AP	27.3	1.702	AP
YER099C	KPR2_YEAST	Ribose-phosphate pyrophosphokinase 2	2.5	5.7	1.253	-	8	1.732	AP	6	1.332	AP
YDL143W	TCPD_YEAST	T-complex protein 1 subunit delta	18.5	53	1.627	AP	57	1.722	AP	57	1.73	AP
YCL009C	ILV6_YEAST	Acetolactate synthase small subunit, mitochondrial	25.8	79	1.727	AP	67.3	1.487	AP	68.3	1.517	AP
YLR197W	NOP56_YEAST	Nucleolar protein 56	23.2	55.3	1.361	AP	65.3	1.591	AP	71.3	1.725	AP
YGR159C	NSR1_YEAST	Nuclear localization sequence-binding protein	18.8	49	1.495	AP	57.3	1.711	AP	57.3	1.719	AP
YFR002W	NIC96_YEAST	Nucleoporin NIC96	3	9.3	1.71	AP	9	1.649	AP	9.3	1.708	AP
YMR309C	EIF3C_YEAST	Eukaryotic translation initiation factor 3 subunit C	14.2	41.7	1.654	AP	32.7	1.295	AP	43.3	1.709	AP
YBL017C	VPS10_YEAST	Vacuolar protein sorting/targeting protein VPS10	8.2	21.7	1.494	AP	25.3	1.708	AP	23	1.578	AP
YEL042W	GDA1_YEAST	Guanosine-diphosphatase	4	12.3	1.708	AP	8.3	1.139	AP	7	0.8993	-
YOR222W	ODC2_YEAST	Mitochondrial 2-oxodicarboxylate carrier 2	3	4.7	0.7281	-	8	1.481	AP	9.3	1.708	AP
YBL087C	RL23A_YEAST	60S ribosomal protein L23-A	27.5	72.3	1.506	AP	83.7	1.706	AP	79	1.631	AP
YNL061W	NOP2_YEAST	25S rRNA (cytosine(2870)-C(5))-methyltransferase	5	12.7	1.433	AP	12	1.346	AP	15.3	1.704	AP
YOR014W	2A5D_YEAST	Serine/threonine-protein phosphatase 2A 56 kDa regulatory subunit delta isoform	3	7.3	1.367	AP	9.3	1.701	AP	8	1.489	AP
YBR029C	CDS1_YEAST	Phosphatidate cytidylyltransferase	4.2	10	1.323	AP	12	1.574	AP	13	1.696	AP
YBR205W	KTR3_YEAST	Probable mannosyltransferase KTR3	3.2	8.3	1.438	AP	7.7	1.31	AP	10	1.696	AP
YDR432W	NOP3_YEAST	Nucleolar protein 3	17	35.3	1.165	AP	51.3	1.692	AP	42.7	1.434	AP
YLR103C	CDC45_YEAST	Cell division control protein 45	0.2	1	1.677	-	0.3	0.3636	-	0.7	1.165	-
YOR134W	BAG7_YEAST	Rho-GTPase-activating protein BAG7	0.2	1	1.677	-	0.3	0.3636	-	0.7	1.165	-
YGL083W	SCY1_YEAST	Protein kinase-like protein SCY1	0.2	1	1.677	-	1	1.669	-	0.3	0.3692	-
YJR084W	CSN12_YEAST	Cop9 signalosome complex subunit 12	0.2	1	1.677	-	0	-1.556	-	0	-1.553	-
YHL002W	HSE1_YEAST	Class E vacuolar protein-sorting machinery protein HSE1	0.2	1	1.677	-	0	-1.556	-	0	-1.553	-
YDR289C	RT103_YEAST	Regulator of Ty1 transposition protein 103	0.2	1	1.677	-	0	-1.556	-	0	-1.553	-
YML067C	ERV41_YEAST	ER-derived vesicles protein ERV41	0.2	1	1.677	-	0.7	1.159	-	1	1.675	-
YMR153W	NUP53_YEAST	Nucleoporin NUP53	0.2	1	1.677	-	1	1.669	-	1	1.675	-
YPL055C	LGE1_YEAST	Transcriptional regulatory protein LGE1	0.2	1	1.677	-	0.7	1.159	-	0	-1.553	-
YDL150W	RPC4_YEAST	DNA-directed RNA polymerase III subunit RPC4	0.2	1	1.677	-	0	-1.556	-	0.7	1.165	-
YAR042W	OSH1_YEAST	Oxysterol-binding protein homolog 1	0.2	0	-1.553	-	0	-1.556	-	1	1.675	-
YGL111W	NSA1_YEAST	Ribosome biogenesis protein NSA1	0.2	0.7	1.167	-	0.7	1.159	-	1	1.675	-
YPR175W	DPB2_YEAST	DNA polymerase epsilon subunit B	0.2	0.7	1.167	-	1	1.669	-	1	1.675	-
YDR500C	RL37B_YEAST	60S ribosomal protein L37-B	4.8	14	1.648	AP	14.3	1.672	AP	13	1.54	AP
YDR345C	HXT3_YEAST	Low-affinity glucose transporter HXT3	4.8	8.7	0.9637	-	14.3	1.672	AP	14	1.646	AP
YJL061W	NUP82_YEAST	Nucleoporin NUP82	0.2	0.7	1.167	-	1	1.669	-	0	-1.553	-
YDR087C	RRP1_YEAST	Ribosomal RNA-processing protein 1	0.2	0.3	0.3704	-	1	1.669	-	0.7	1.165	-
YDR190C	RUVB1_YEAST	RuvB-like protein 1	12.8	37.7	1.668	AP	34	1.511	AP	32.7	1.461	AP
YOR270C	VPH1_YEAST	V-type proton ATPase subunit a, vacuolar isoform	19.8	44	1.265	AP	54	1.55	AP	58	1.661	AP
YNL175C	NOP13_YEAST	Nucleolar protein 13	4.2	10.7	1.416	AP	11.3	1.492	AP	12.7	1.659	AP
YDR120C	TRM1_YEAST	tRNA (guanine(26)-N(2))-dimethyltransferase, mitochondrial	7.2	20.3	1.586	AP	18.7	1.454	AP	21.3	1.653	AP
YKR081C	RPF2_YEAST	Ribosome biogenesis protein RPF2	1.8	5.3	1.652	-	4.3	1.35	-	4.3	1.358	-
YOR145C	PNO1_YEAST	Pre-rRNA-processing protein PNO1	1.8	5.3	1.652	-	4.7	1.454	-	4	1.246	-
YNL163C	RIA1_YEAST	Ribosome assembly protein 1	1.8	1.7	0.04169	-	5.3	1.643	-	2	0.2869	-
YOR310C	NOP58_YEAST	Nucleolar protein 58	21	38	0.9664	-	52.7	1.426	AP	60.7	1.638	AP
YNL096C	RS7B_YEAST	40S ribosomal protein S7-B	13.8	37	1.534	AP	40	1.637	AP	37.3	1.546	AP
YBR202W	MCM7_YEAST	DNA replication licensing factor MCM7	3.5	9.3	1.496	AP	10.3	1.632	AP	6	0.8671	-
YAL023C	PMT2_YEAST	Dolichyl-phosphate-mannose--protein mannosyltransferase 2	3.8	7	0.9911	-	11	1.625	AP	9.3	1.398	AP
YGL049C	IF4F2_YEAST	Eukaryotic initiation factor 4F subunit p130	4.2	12.3	1.623	AP	5.3	0.4219	-	9.3	1.223	AP
YGR175C	ERG1_YEAST	Squalene monooxygenase	4	9.7	1.36	AP	11.7	1.619	AP	11.3	1.585	AP
YGR148C	RL24B_YEAST	60S ribosomal protein L24-B	7	14	1.101	AP	18	1.451	AP	20	1.61	AP
YDR481C	PPB_YEAST	Repressible alkaline phosphatase	4.5	8.7	1.04	AP	13	1.608	AP	12.7	1.579	AP
YOR117W	PRS6A_YEAST	26S protease regulatory subunit 6A	13.2	37.3	1.6	AP	35.3	1.511	AP	35	1.506	AP
YBR265W	TSC10_YEAST	3-ketodihydrosphingosine reductase TSC10	0.8	2.3	1.595	-	2.3	1.586	-	2.3	1.594	-
YPL211W	NIP7_YEAST	60S ribosome subunit biogenesis protein NIP7	0.8	2.3	1.595	-	1.7	1.129	-	1.3	0.8379	-
YBR031W	RL4A_YEAST	60S ribosomal protein L4-A	6.2	16.7	1.511	AP	17.3	1.557	AP	17.7	1.593	AP
YHR141C	RL44A_YEAST	60S ribosomal protein L42-A	6.5	13	1.1	AP	18.3	1.582	AP	18.3	1.59	AP
YLL010C	PSR1_YEAST	Phosphatase PSR1	0.8	2	1.384	-	2.3	1.586	-	2	1.383	-
YGR162W	IF4F1_YEAST	Eukaryotic initiation factor 4F subunit p150	21.5	59.7	1.582	AP	33.3	0.7345	-	38.7	0.9559	-
YOR322C	LDB19_YEAST	Protein LDB19	1	2.7	1.418	-	1.3	0.4696	-	3	1.579	-
YGL225W	GMT1_YEAST	GDP-mannose transporter 1	1	2.3	1.234	-	1.3	0.4696	-	3	1.579	-
YMR039C	SUB1_YEAST	RNA polymerase II transcriptional coactivator SUB1	1	2	1.023	-	1.3	0.4696	-	3	1.579	-
Q0250	COX2_YEAST	Cytochrome c oxidase subunit 2	1	2	1.023	-	2.7	1.409	-	3	1.579	-
YML008C	ERG6_YEAST	Sterol 24-C-methyltransferase	12	30.3	1.443	AP	32.3	1.525	AP	33.3	1.577	AP
YPL226W	NEW1_YEAST	[NU+] prion formation protein 1	26	71.3	1.566	AP	64.3	1.408	AP	62	1.363	AP
YCL045C	EMC1_YEAST	ER membrane protein complex subunit 1	1.5	3	1.052	-	3.3	1.189	-	4.3	1.564	-
YLR372W	ELO3_YEAST	Elongation of fatty acids protein 3	2.2	6	1.478	AP	6.3	1.545	AP	6.3	1.553	AP
YJL020C	BBC1_YEAST	Myosin tail region-interacting protein MTI1	10.8	29.3	1.552	AP	1.3	-2.799	NAP	0	-6.396	NAP
YBR166C	TYR1_YEAST	Prephenate dehydrogenase [NADP(+)]	3.2	4.7	0.6172	-	7	1.181	AP	9	1.546	AP
YPL210C	SRP72_YEAST	Signal recognition particle subunit SRP72	2.2	4.3	1.019	-	6.3	1.545	AP	6	1.476	AP
YML063W	RS3A2_YEAST	40S ribosomal protein S1-B	16.2	39	1.371	AP	42	1.468	AP	44	1.543	AP
YBR015C	MNN2_YEAST	Alpha-1,2-mannosyltransferase MNN2	6	15	1.418	AP	14	1.309	AP	16.3	1.538	AP
YGL048C	PRS8_YEAST	26S protease regulatory subunit 8 homolog	15.2	38.7	1.45	AP	41.3	1.536	AP	36.7	1.372	AP
YML086C	ALO_YEAST	D-arabinono-1,4-lactone oxidase	5.5	11.7	1.181	AP	15	1.531	AP	14.7	1.507	AP
YNL069C	RL16B_YEAST	60S ribosomal protein L16-B	28.8	69.7	1.388	AP	77	1.522	AP	75.7	1.505	AP
YOR096W	RS7A_YEAST	40S ribosomal protein S7-A	21.5	57	1.516	AP	56.7	1.498	AP	55.3	1.472	AP
YPR183W	DPM1_YEAST	Dolichol-phosphate mannosyltransferase	6.2	14.3	1.295	AP	16.7	1.501	AP	14	1.26	AP
YER086W	THDH_YEAST	Threonine dehydratase, mitochondrial	30.5	79.7	1.496	AP	65	1.194	AP	67.7	1.259	AP
YMR031C	EIS1_YEAST	Eisosome protein 1	8	21	1.492	AP	13.7	0.8675	-	14	0.9099	-
YGR118W	RS23A_YEAST	40S ribosomal protein S23-A	18.8	41	1.238	AP	49	1.485	AP	46	1.402	AP
YMR109W	MYO5_YEAST	Myosin-5	10.2	26.7	1.483	AP	15.3	0.6796	-	18	0.9172	-
YMR290C	HAS1_YEAST	ATP-dependent RNA helicase HAS1	9.8	23	1.342	AP	23.7	1.373	AP	25.3	1.479	AP
YDR212W	TCPA_YEAST	T-complex protein 1 subunit alpha	24.2	58.3	1.377	AP	60.7	1.423	AP	62.7	1.478	AP
YGL122C	NAB2_YEAST	Nuclear polyadenylated RNA-binding protein NAB2	5.8	15	1.478	AP	10.7	0.981	-	9	0.7467	-
YDR483W	KRE2_YEAST	Glycolipid 2-alpha-mannosyltransferase	6	14.7	1.386	AP	14.3	1.343	AP	15.7	1.478	AP
YJL002C	OST1_YEAST	Dolichyl-diphosphooligosaccharide--protein glycosyltransferase subunit 1	2	5.3	1.472	-	5	1.371	-	5.3	1.47	-
YDR245W	MNN10_YEAST	Probable alpha-1,6-mannosyltransferase MNN10	2	5.3	1.472	-	5	1.371	-	4.3	1.178	-
YMR131C	RRB1_YEAST	Ribosome assembly protein RRB1	8.2	16.7	1.117	AP	20	1.369	AP	21.3	1.47	AP
YDR411C	DFM1_YEAST	DER1-like family member protein 1	1.8	4.7	1.464	-	4.7	1.454	-	4.7	1.462	-
YKR003W	OSH6_YEAST	Oxysterol-binding protein homolog 6	2	3.7	0.9454	-	5.3	1.462	-	3	0.6643	-
YKL104C	GFA1_YEAST	Glutamine--fructose-6-phosphate aminotransferase [isomerizing]	37.5	91	1.391	AP	96	1.458	AP	93.7	1.431	AP
YBL022C	LONM_YEAST	Lon protease homolog, mitochondrial	18	45	1.431	AP	46	1.452	AP	41	1.295	AP
YDR238C	COPB_YEAST	Coatomer subunit beta	14	35.3	1.442	AP	32	1.29	AP	33.7	1.371	AP
YJL111W	TCPH_YEAST	T-complex protein 1 subunit eta	20.2	45.7	1.283	AP	49	1.375	AP	51	1.44	AP
YOR123C	LEO1_YEAST	RNA polymerase-associated protein LEO1	3.2	8.3	1.438	AP	5.7	0.8815	-	7.3	1.254	AP
YNL067W	RL9B_YEAST	60S ribosomal protein L9-B	3.2	7.3	1.256	AP	8.3	1.428	AP	8.3	1.436	AP
YMR296C	LCB1_YEAST	Serine palmitoyltransferase 1	3.2	6	0.9718	-	8.3	1.428	AP	7.3	1.254	AP
YHR094C	HXT1_YEAST	Low-affinity glucose transporter HXT1	3	5	0.8253	-	5.3	0.9068	-	7.7	1.428	AP
YIR036C	BZRD_YEAST	Benzil reductase ((S)-benzoin forming) IRC24	3	4	0.5117	-	7.7	1.421	AP	3.3	0.2553	-
YBL046W	PP4R2_YEAST	Serine/threonine-protein phosphatase 4 regulatory subunit 2	1	2.7	1.418	-	2.3	1.225	-	1.3	0.4769	-
YBR096W	YBU6_YEAST	Uncharacterized protein YBR096W	1	2.7	1.418	-	2.3	1.225	-	2.7	1.416	-
YOR361C	EIF3B_YEAST	Eukaryotic translation initiation factor 3 subunit B	24.5	55.3	1.286	AP	49.3	1.111	AP	60.7	1.417	AP
YOR182C	RS30A_YEAST	40S ribosomal protein S30-A	6	12.3	1.138	AP	15	1.408	AP	15	1.416	AP
YMR215W	GAS3_YEAST	Probable 1,3-beta-glucanosyltransferase GAS3	1	1.7	0.7765	-	2.3	1.225	-	2.7	1.416	-
YEL040W	CRH2_YEAST	Probable glycosidase CRH2	1	1.3	0.4785	-	1.3	0.4696	-	2.7	1.416	-
YLR344W	RL26A_YEAST	60S ribosomal protein L26-A	4.2	10	1.323	AP	10.7	1.406	AP	10.7	1.414	AP
YNL277W	MET2_YEAST	Homoserine O-acetyltransferase	4.5	8.3	0.9837	-	11.3	1.412	AP	9	1.092	AP
YDR188W	TCPZ_YEAST	T-complex protein 1 subunit zeta	18.5	44	1.359	AP	44.3	1.36	AP	45.7	1.411	AP
YGR027C	RS25A_YEAST	40S ribosomal protein S25-A	19.8	44	1.265	AP	49	1.41	AP	46	1.327	AP
YLR342W	FKS1_YEAST	1,3-beta-glucan synthase component FKS1	22.8	52	1.303	AP	51.7	1.284	AP	56	1.408	AP
YOL040C	RS15_YEAST	40S ribosomal protein S15	29	69.7	1.376	AP	71.7	1.407	AP	69.7	1.374	AP
YKL145W	PRS7_YEAST	26S protease regulatory subunit 7 homolog	29.2	71	1.391	AP	67	1.297	AP	71.3	1.396	AP
YPR133C	IWS1_YEAST	Transcription factor SPN1	3.5	8.7	1.391	AP	3.7	0.1667	-	4	0.2962	-
YCL028W	RNQ1_YEAST	[PIN+] prion protein RNQ1	2.2	5.3	1.312	-	5.7	1.388	-	5	1.219	-
YMR108W	ILVB_YEAST	Acetolactate synthase catalytic subunit, mitochondrial	53.2	124.3	1.336	AP	125.3	1.338	AP	128.7	1.384	AP
YDR298C	ATPO_YEAST	ATP synthase subunit 5, mitochondrial	0.8	2	1.384	-	0.7	-0.05491	-	0.7	-0.04811	-
YER095W	RAD51_YEAST	DNA repair protein RAD51	0.8	2	1.384	-	1.3	0.8308	-	1	0.4619	-
YDR011W	SNQ2_YEAST	Protein SNQ2	0.8	2	1.384	-	1.3	0.8308	-	1.7	1.136	-
YKR008W	RSC4_YEAST	Chromatin structure-remodeling complex subunit RSC4	0.8	2	1.384	-	1.3	0.8308	-	1	0.4619	-
YMR071C	TVP18_YEAST	Golgi apparatus membrane protein TVP18	0.8	2	1.384	-	2	1.376	-	1.7	1.136	-
YPR190C	RPC3_YEAST	DNA-directed RNA polymerase III subunit RPC3	0.8	2	1.384	-	1	0.4549	-	0	-2.767	-
YFL047W	RGD2_YEAST	Rho-GTPase-activating protein RGD2	0.8	1	0.4634	-	1	0.4549	-	2	1.383	-
YGR085C	RL11B_YEAST	60S ribosomal protein L11-B	22.2	52.7	1.353	AP	54	1.379	AP	51	1.305	AP
YPL131W	RL5_YEAST	60S ribosomal protein L5	64	141.3	1.256	AP	145.7	1.29	AP	154	1.378	AP
YLR447C	VA0D_YEAST	V-type proton ATPase subunit d	7	14.3	1.135	AP	15	1.19	AP	17	1.377	AP
YMR197C	VTI1_YEAST	t-SNARE VTI1	0.8	1.7	1.138	-	2	1.376	-	1	0.4619	-
YFR051C	COPD_YEAST	Coatomer subunit delta	7	16	1.292	AP	17	1.369	AP	16.3	1.32	AP
YDR171W	HSP42_YEAST	Heat shock protein 42	3	7.3	1.367	AP	6.7	1.222	AP	7.3	1.365	AP
YDR101C	ARX1_YEAST	Probable metalloprotease ARX1	6.5	13.3	1.136	AP	13.7	1.162	AP	15.7	1.365	AP
YDL195W	SEC31_YEAST	Protein transport protein SEC31	17	40	1.343	AP	20.7	0.3846	-	19.3	0.2969	-
YPR080W	EF1A_YEAST	Elongation factor 1-alpha	512.8	1198	1.34	AP	1045	1.132	AP	1195	1.334	AP
YPL079W	RL21B_YEAST	60S ribosomal protein L21-B	3.8	6.7	0.9219	-	9	1.339	AP	7.7	1.119	AP
YBL092W	RL32_YEAST	60S ribosomal protein L32	29.2	56.3	1.057	AP	68.7	1.333	AP	62.3	1.201	AP
YMR229C	RRP5_YEAST	rRNA biogenesis protein RRP5	19	41.3	1.231	AP	38.3	1.113	AP	44.3	1.33	AP
YOR136W	IDH2_YEAST	Isocitrate dehydrogenase [NAD] subunit 2, mitochondrial	20.5	43.3	1.19	AP	45.7	1.256	AP	47.7	1.325	AP
YOR204W	DED1_YEAST	ATP-dependent RNA helicase DED1	49.8	109.7	1.253	AP	108	1.221	AP	115.3	1.324	AP
YBR079C	EIF3A_YEAST	Eukaryotic translation initiation factor 3 subunit A	76.5	157.7	1.157	AP	153.7	1.11	AP	177	1.322	AP
YOL022C	TSR4_YEAST	20S rRNA accumulation protein 4	0.5	1.3	1.322	-	0	-2.287	-	0	-2.284	-
YDR328C	SKP1_YEAST	Suppressor of kinetochore protein 1	0.5	1.3	1.322	-	0	-2.287	-	0	-2.284	-
YGL139W	FLC3_YEAST	Putative flavin carrier protein 3	0.5	1.3	1.322	-	1	0.9377	-	1.3	1.321	-
YHR072W-A	NOP10_YEAST	H/ACA ribonucleoprotein complex subunit 3	0.5	1	0.9461	-	1.3	1.314	-	1	0.9446	-
YJL201W	ECM25_YEAST	Protein ECM25	0.5	1	0.9461	-	1.3	1.314	-	0	-2.284	-
YHL033C	RL8A_YEAST	60S ribosomal protein L8-A	15.5	31.3	1.124	AP	35	1.273	AP	35.7	1.309	AP
YNL287W	COPG_YEAST	Coatomer subunit gamma	18.8	35.7	1.038	AP	43.3	1.308	AP	41.3	1.248	AP
YFL048C	EMP47_YEAST	Protein EMP47	4.8	11	1.303	AP	11	1.294	AP	10.7	1.258	AP
YGR128C	UTP8_YEAST	U3 small nucleolar RNA-associated protein 8	2.2	2.3	0.159	-	5.3	1.302	-	4	0.9053	-
YML010W	SPT5_YEAST	Transcription elongation factor SPT5	14	32	1.3	AP	28.3	1.115	AP	26	0.9998	-
YMR142C	RL13B_YEAST	60S ribosomal protein L13-B	4.8	10	1.167	AP	11	1.294	AP	10	1.166	AP
YJL183W	MNN11_YEAST	Probable alpha-1,6-mannosyltransferase MNN11	1.2	3	1.292	-	2.3	0.9365	-	2.7	1.128	-
YLR185W	RL37A_YEAST	60S ribosomal protein L37-A	7.2	14	1.051	AP	16.7	1.291	AP	16	1.241	AP
YBL023C	MCM2_YEAST	DNA replication licensing factor MCM2	4.5	10.3	1.29	AP	6.3	0.5847	-	8.3	0.982	-
YLR075W	RL10_YEAST	60S ribosomal protein L10	77.8	156	1.118	AP	175.3	1.277	AP	175.3	1.285	AP
YBR245C	ISW1_YEAST	ISWI chromatin-remodeling complex ATPase ISW1	10	22.7	1.285	AP	17	0.8626	-	17	0.8705	-
YGR267C	GCH1_YEAST	GTP cyclohydrolase 1	6	13.7	1.285	AP	6	0.1032	-	6.7	0.2602	-
YGR210C	YG4I_YEAST	Uncharacterized GTP-binding protein YGR210C	2	4.7	1.284	-	3.3	0.8032	-	4.3	1.178	-
YGR034W	RL26B_YEAST	60S ribosomal protein L26-B	7.5	16	1.194	AP	16.7	1.243	AP	17	1.279	AP
YER036C	ARB1_YEAST	ABC transporter ATP-binding protein ARB1	37.8	79	1.178	AP	85	1.273	AP	83.3	1.253	AP
YDR025W	RS11A_YEAST	40S ribosomal protein S11-A	37.5	71.7	1.047	AP	82.7	1.243	AP	83.7	1.268	AP
YNL055C	VDAC1_YEAST	Mitochondrial outer membrane protein porin 1	19.2	38.3	1.104	AP	42	1.225	AP	43	1.267	AP
YBR085W	ADT3_YEAST	ADP,ATP carrier protein 3	3.5	6.7	1.018	-	8	1.267	AP	7	1.085	AP
YBL072C	RS8A_YEAST	40S ribosomal protein S8-A	57.2	114	1.107	AP	119.3	1.163	AP	126.7	1.257	AP
YKR094C	RL401_YEAST	Ubiquitin-60S ribosomal protein L40	4	7.3	0.967	-	8.3	1.139	AP	9	1.256	AP
YPL243W	SRP68_YEAST	Signal recognition particle subunit SRP68	2.5	5.7	1.253	-	5.7	1.244	-	4	0.7612	-
YOR276W	CAF20_YEAST	Cap-associated protein CAF20	2.5	5.7	1.253	-	2.3	0.00554	-	3	0.36	-
YKL039W	PTM1_YEAST	Membrane protein PTM1	1.8	3.7	1.126	-	3.7	1.116	-	4	1.246	-
YNL142W	MEP2_YEAST	Ammonium transporter MEP2	2.5	5.3	1.167	-	5.7	1.244	-	5.3	1.166	-
YBR208C	DUR1_YEAST	Urea amidolyase	32.2	54	0.8562	-	66.3	1.143	AP	70.7	1.242	AP
YNL110C	NOP15_YEAST	Ribosome biogenesis protein 15	1	2.3	1.234	-	1.7	0.7676	-	2	1.022	-
YMR255W	GFD1_YEAST	mRNA transport factor GFD1	1	2.3	1.234	-	1.3	0.4696	-	2.3	1.232	-
YML024W	RS17A_YEAST	40S ribosomal protein S17-A	42.5	92.3	1.232	AP	84.7	1.097	AP	92.3	1.23	AP
YCL037C	SRO9_YEAST	RNA-binding protein SRO9	13	28.3	1.231	AP	19	0.6477	-	9	-0.4124	-
YDR167W	TAF10_YEAST	Transcription initiation factor TFIID subunit 10	1	2	1.023	-	2.3	1.225	-	2	1.022	-
YLL028W	TPO1_YEAST	Polyamine transporter 1	1	0.3	-1.204	-	2.3	1.225	-	1.7	0.7749	-
YPR156C	TPO3_YEAST	Polyamine transporter 3	1	1	0.1024	-	2.3	1.225	-	2	1.022	-
YPL090C	RS6A_YEAST	40S ribosomal protein S6-A	85.2	166.7	1.081	AP	185.3	1.224	AP	181.7	1.204	AP
YGL103W	RL28_YEAST	60S ribosomal protein L28	25.8	45.3	0.9277	-	54	1.17	AP	55.7	1.221	AP
YFL005W	SEC4_YEAST	Ras-related protein SEC4	6.8	13.7	1.118	AP	13.7	1.108	AP	14.7	1.217	AP
YNL037C	IDH1_YEAST	Isocitrate dehydrogenase [NAD] subunit 1, mitochondrial	16.8	34.7	1.158	AP	36.3	1.216	AP	33.7	1.115	AP
YJR077C	MPCP_YEAST	Mitochondrial phosphate carrier protein	4.2	8.3	1.064	AP	9.3	1.216	AP	7.3	0.8805	-
YDL208W	NHP2_YEAST	H/ACA ribonucleoprotein complex subunit 2	5.5	11.7	1.181	AP	12	1.212	AP	11.7	1.179	AP
YBL030C	ADT2_YEAST	ADP,ATP carrier protein 2	27.8	53.7	1.063	AP	55.3	1.097	AP	59.3	1.206	AP
YJL014W	TCPG_YEAST	T-complex protein 1 subunit gamma	24	46.3	1.06	AP	49.7	1.15	AP	51.3	1.206	AP
YML085C	TBA1_YEAST	Tubulin alpha-1 chain	15.5	31	1.109	AP	33.3	1.203	AP	28	0.9607	-
YLR048W	RSSA2_YEAST	40S ribosomal protein S0-B	11	12	0.2381	-	23.7	1.201	AP	12	0.2363	-
YNL243W	SLA2_YEAST	Protein SLA2	5.8	8.3	0.6389	-	8	0.5713	-	12.3	1.196	AP
YDR233C	RTN1_YEAST	Reticulon-like protein 1	13	24.3	1.012	AP	26	1.098	AP	27.7	1.195	AP
YDL083C	RS16A_YEAST	40S ribosomal protein S16-A	33	68	1.155	AP	70.3	1.194	AP	68.7	1.167	AP
YAL042W	ERV46_YEAST	ER-derived vesicles protein ERV46	4.5	6	0.5177	-	7	0.7265	-	9.7	1.193	AP
YBR080C	SEC18_YEAST	Vesicular-fusion protein SEC18	24.8	47.3	1.047	AP	52.7	1.191	AP	46.7	1.025	AP
YDR497C	ITR1_YEAST	Myo-inositol transporter 1	8.2	15.3	0.9981	-	17.7	1.191	AP	17	1.144	AP
YEL032W	MCM3_YEAST	DNA replication licensing factor MCM3	12.8	27	1.189	AP	20.7	0.796	-	22.7	0.9365	-
YJR123W	RS5_YEAST	40S ribosomal protein S5	67.5	131.3	1.074	AP	136.3	1.118	AP	142.3	1.188	AP
YJR064W	TCPE_YEAST	T-complex protein 1 subunit epsilon	21	42.7	1.133	AP	42.3	1.112	AP	44.3	1.186	AP
YOR063W	RL3_YEAST	60S ribosomal protein L3	174.5	293	0.8623	-	369	1.185	AP	366	1.181	AP
YKR039W	GAP1_YEAST	General amino-acid permease GAP1	12	25.3	1.184	AP	22	0.9723	-	23.3	1.065	AP
YML073C	RL6A_YEAST	60S ribosomal protein L6-A	29.5	61	1.16	AP	60.3	1.134	AP	62	1.181	AP
YMR194W	RL36A_YEAST	60S ribosomal protein L36-A	3.2	6	0.9718	-	7	1.181	AP	5	0.7127	-
YDR388W	RV167_YEAST	Reduced viability upon starvation protein 167	14.2	29	1.133	AP	29.3	1.14	AP	30	1.18	AP
YPL204W	HRR25_YEAST	Casein kinase I homolog HRR25	2	3	0.666	-	4.3	1.17	-	4.3	1.178	-
YGR284C	ERV29_YEAST	ER-derived vesicles protein ERV29	2	3	0.666	-	3.3	0.8032	-	4.3	1.178	-
YOR317W	LCF1_YEAST	Long-chain-fatty-acid--CoA ligase 1	24.8	46	1.006	AP	52	1.172	AP	50	1.124	AP
YOL120C	RL18A_YEAST	60S ribosomal protein L18-A	39.2	61	0.7493	-	82.3	1.172	AP	80.3	1.144	AP
YDL136W	RL35A_YEAST	60S ribosomal protein L35-A	28	56.7	1.129	AP	58.7	1.169	AP	55.7	1.101	AP
YIL062C	ARPC5_YEAST	Actin-related protein 2/3 complex subunit 5	0.2	0.7	1.167	-	0	-1.556	-	0	-1.553	-
YNL263C	YIF1_YEAST	Protein transport protein YIF1	0.2	0.7	1.167	-	0.3	0.3636	-	0.3	0.3692	-
YDR093W	ATC4_YEAST	Phospholipid-transporting ATPase DNF2	0.2	0.7	1.167	-	0	-1.556	-	0.3	0.3692	-
YBL069W	AST1_YEAST	Protein AST1	0.2	0.7	1.167	-	0	-1.556	-	0	-1.553	-
YKR069W	SUMT_YEAST	Uroporphyrinogen-III C-methyltransferase	0.2	0.7	1.167	-	0	-1.556	-	0	-1.553	-
YHL030W	ECM29_YEAST	Proteasome component ECM29	6	8.7	0.6346	-	12.7	1.166	AP	12.3	1.136	AP
YNL041C	COG6_YEAST	Conserved oligomeric Golgi complex subunit 6	0.2	0	-1.553	-	0	-1.556	-	0.7	1.165	-
YDR367W	KEI1_YEAST	Inositol phosphorylceramide synthase regulatory subunit KEI1	0.2	0.3	0.3704	-	0.3	0.3636	-	0.7	1.165	-
YGR106C	VOA1_YEAST	V0 assembly protein 1	0.2	0.3	0.3704	-	0	-1.556	-	0.7	1.165	-
YFR040W	SA155_YEAST	SIT4-associating protein SAP155	0.2	0	-1.553	-	0.7	1.159	-	0	-1.553	-
YNL315C	ATP11_YEAST	Protein ATP11, mitochondrial	0.2	0	-1.553	-	0.7	1.159	-	0	-1.553	-
YJL158C	CIS3_YEAST	Cell wall mannoprotein CIS3	0.2	0.3	0.3704	-	0.7	1.159	-	0.3	0.3692	-
YPL004C	LSP1_YEAST	Sphingolipid long chain base-responsive protein LSP1	21.8	42	1.06	AP	39.3	0.956	-	45	1.158	AP
YLR441C	RS3A1_YEAST	40S ribosomal protein S1-A	15.2	26	0.8792	-	31.7	1.153	AP	31.3	1.146	AP
YKL009W	MRT4_YEAST	Ribosome assembly factor MRT4	4	8.3	1.149	AP	7.3	0.9575	-	7.3	0.9653	-
YDR012W	RL4B_YEAST	60S ribosomal protein L4-B	4	7.3	0.967	-	8.3	1.139	AP	8.3	1.147	AP
YJL125C	TRM61_YEAST	tRNA (adenine(58)-N(1))-methyltransferase catalytic subunit TRM61	0.8	1.7	1.138	-	0.3	-0.8503	-	0	-2.767	-
YBL027W	RL19A_YEAST	60S ribosomal protein L19-A	59.2	109.7	1.002	AP	120.7	1.13	AP	120	1.13	AP
YLR055C	SPT8_YEAST	Transcription factor SPT8	0.8	0.7	-0.04662	-	1.7	1.129	-	1.3	0.8379	-
YIR012W	SQT1_YEAST	Ribosome assembly protein SQT1	1.8	3.7	1.126	-	2.7	0.6739	-	2.3	0.4977	-
YML026C	RS18A_YEAST	40S ribosomal protein S18-A	40.2	75.7	1.023	AP	81.7	1.124	AP	79.7	1.096	AP
YKL179C	CASP_YEAST	Protein CASP	1.8	1.3	-0.2563	-	3.3	0.9834	-	3.7	1.124	-
YDL201W	TRMB_YEAST	tRNA (guanine-N(7)-)-methyltransferase	4.2	8.7	1.12	AP	4.3	0.1296	-	3.3	-0.2295	-
YGR130C	YG3A_YEAST	Uncharacterized protein YGR130C	6.2	12.7	1.118	AP	4	-0.5254	-	4	-0.5176	-
YPL198W	RL7B_YEAST	60S ribosomal protein L7-B	1.8	2.3	0.4993	-	3.7	1.116	-	3	0.8445	-
YDL134C	PP2A1_YEAST	Serine/threonine-protein phosphatase PP2A-1 catalytic subunit	1.8	2.3	0.4993	-	3.7	1.116	-	1.7	0.04006	-
YPR028W	YOP1_YEAST	Protein YOP1	2.8	4.7	0.8482	-	5.7	1.113	-	5	0.9437	-
YDR189W	SLY1_YEAST	Protein SLY1	2.8	3.3	0.3771	-	5.7	1.113	-	4.7	0.8466	-
YJL130C	PYR1_YEAST	Protein URA2	170.8	289.7	0.8771	-	318.3	1.003	AP	340	1.106	AP
YJR145C	RS4A_YEAST	40S ribosomal protein S4-A	117.2	208.3	0.9437	-	227.3	1.06	AP	232.3	1.099	AP
YPL143W	RL33A_YEAST	60S ribosomal protein L33-A	6	11.7	1.058	AP	12	1.089	AP	12	1.097	AP
YGR086C	PIL1_YEAST	Sphingolipid long chain base-responsive protein PIL1	41.5	69.3	0.8535	-	77.7	1.007	AP	82	1.093	AP
YJL008C	TCPQ_YEAST	T-complex protein 1 subunit theta	29.8	51.3	0.8992	-	57.3	1.049	AP	58.7	1.09	AP
YOL121C	RS19A_YEAST	40S ribosomal protein S19-A	40	78.7	1.088	AP	41.3	0.1522	-	44	0.2501	-
YBL039C	URA7_YEAST	CTP synthase 1	34.2	54.7	0.7874	-	67.7	1.085	AP	63.7	1.005	AP
YIL018W	RL2A_YEAST	60S ribosomal protein L2-A	64.8	115.3	0.9466	-	125	1.053	AP	127	1.084	AP
YLR325C	RL38_YEAST	60S ribosomal protein L38	10.5	20.7	1.083	AP	17.3	0.8209	-	20.7	1.081	AP
YGL147C	RL9A_YEAST	60S ribosomal protein L9-A	7.2	12	0.8309	-	14	1.042	AP	14.3	1.083	AP
YIL075C	RPN2_YEAST	26S proteasome regulatory subunit RPN2	20.2	39.7	1.08	AP	38	1.009	AP	36	0.939	-
YBR154C	RPAB1_YEAST	DNA-directed RNA polymerases I, II, and III subunit RPABC1	2.5	5	1.076	-	4.3	0.8657	-	3.7	0.6395	-
YPR088C	SRP54_YEAST	Signal recognition particle subunit SRP54	8	11	0.567	-	11.3	0.6	-	15.7	1.071	AP
YNL178W	RS3_YEAST	40S ribosomal protein S3	113.2	197.7	0.9179	-	205	0.9607	-	220	1.07	AP
YKL196C	YKT6_YEAST	Synaptobrevin homolog YKT6	8.5	12.3	0.6443	-	16.7	1.065	AP	12.7	0.6806	-
YBR127C	VATB_YEAST	V-type proton ATPase subunit B	146.5	248.7	0.8778	-	265	0.9598	-	282.3	1.059	AP
YKL006W	RL14A_YEAST	60S ribosomal protein L14-A	9.8	18.3	1.016	AP	19	1.058	AP	4	-1.149	NAP
YOL127W	RL25_YEAST	60S ribosomal protein L25	37	50	0.5479	-	64.7	0.9085	-	71.3	1.058	AP
YLL045C	RL8B_YEAST	60S ribosomal protein L8-B	22.5	38.3	0.88	-	43.3	1.047	AP	40	0.9395	-
YBR191W	RL21A_YEAST	60S ribosomal protein L21-A	7.8	12	0.7363	-	15	1.046	AP	13.7	0.9205	-
YDR064W	RS13_YEAST	40S ribosomal protein S13	33.8	54.7	0.8085	-	62	0.98	-	64.3	1.041	AP
YPL129W	TAF14_YEAST	Transcription initiation factor TFIID subunit 14	2.8	5.3	1.036	-	4.3	0.7347	-	3.7	0.5084	-
YKL180W	RL17A_YEAST	60S ribosomal protein L17-A	4	7.7	1.03	AP	7	0.8914	-	7	0.8993	-
YDR398W	UTP5_YEAST	U3 small nucleolar RNA-associated protein 5	1	2	1.023	-	1.3	0.4696	-	1	0.1008	-
YJL081C	ARP4_YEAST	Actin-related protein 4	1	0.3	-1.204	-	1.3	0.4696	-	2	1.022	-
YIL110W	HPM1_YEAST	Histidine protein methyltransferase 1	1	1.7	0.7765	-	2	1.014	-	2	1.022	-
YDR406W	PDR15_YEAST	ATP-dependent permease PDR15	1	1.7	0.7765	-	2	1.014	-	2	1.022	-
YHL001W	RL14B_YEAST	60S ribosomal protein L14-B	1	0.7	-0.4076	-	0.7	-0.4161	-	2	1.022	-
YPL234C	VATL2_YEAST	V-type proton ATPase subunit c'	1	1	0.1024	-	2	1.014	-	2	1.022	-
YIL076W	COPE_YEAST	Coatomer subunit epsilon	2.2	3.7	0.7853	-	4	0.8977	-	4.3	1.018	-
YGL008C	PMA1_YEAST	Plasma membrane ATPase 1	135.2	224.7	0.8467	-	246.7	0.9716	-	253	1.016	AP
YDL171C	GLT1_YEAST	Glutamate synthase [NADH]	139.2	238.3	0.8898	-	239.3	0.8861	-	259.7	1.012	AP
YFL037W	TBB_YEAST	Tubulin beta chain	27.8	51.7	1.008	AP	51.3	0.9894	-	50.7	0.9786	-
YMR242C	RL20A_YEAST	60S ribosomal protein L20-A	70.8	117.7	0.8478	-	132	1.004	AP	128	0.9674	-
YPL249C-A	RL36B_YEAST	60S ribosomal protein L36-B	6.2	11	0.9167	-	10.7	0.8632	-	11.7	0.999	-
YHL011C	KPR3_YEAST	Ribose-phosphate pyrophosphokinase 3	8.2	15.3	0.9981	-	15	0.957	-	13.3	0.7964	-
YPR043W	RL43A_YEAST	60S ribosomal protein L43-A	29.8	54.3	0.981	-	53.7	0.9535	-	55	0.9968	-
YLR448W	RL6B_YEAST	60S ribosomal protein L6-B	34.5	56.7	0.8287	-	61.3	0.9329	-	63.7	0.9946	-
YBL099W	ATPA_YEAST	ATP synthase subunit alpha, mitochondrial	73.8	135.7	0.9932	-	130.7	0.9293	-	134.7	0.9808	-
YDL082W	RL13A_YEAST	60S ribosomal protein L13-A	1.8	3.3	0.9927	-	3	0.8369	-	2.3	0.4977	-
YPL169C	MEX67_YEAST	mRNA export factor MEX67	1.8	3	0.8462	-	2.7	0.6739	-	3.3	0.991	-
YBR214W	SDS24_YEAST	Protein SDS24	3.8	4.3	0.314	-	7	0.9816	-	3.3	-0.05464	-
YER143W	DDI1_YEAST	DNA damage-inducible protein 1	2.5	4.7	0.9793	-	3.3	0.4988	-	4.7	0.9776	-
YDR429C	EIF3G_YEAST	Eukaryotic translation initiation factor 3 subunit G	10.8	19.7	0.978	-	15.3	0.6117	-	17.7	0.8225	-
YGL167C	ATC1_YEAST	Calcium-transporting ATPase 1	5.2	8.7	0.8229	-	6.7	0.4407	-	9.7	0.9767	-
YIL069C	RS24A_YEAST	40S ribosomal protein S24-A	37.8	68.7	0.9758	-	67.3	0.9379	-	68.7	0.9741	-
YGL076C	RL7A_YEAST	60S ribosomal protein L7-A	4.5	6.3	0.5942	-	8.3	0.9742	-	8	0.924	-
YJL177W	RL17B_YEAST	60S ribosomal protein L17-B	5.5	8	0.6435	-	8.7	0.7478	-	10	0.9595	-
YDL145C	COPA_YEAST	Coatomer subunit alpha	23.2	32	0.5733	-	42	0.9547	-	41.7	0.9512	-
YBR276C	PPS1_YEAST	Dual specificity protein phosphatase PPS1	0.5	1	0.9461	-	0	-2.287	-	0	-2.284	-
YER168C	CCA1_YEAST	CCA tRNA nucleotidyltransferase, mitochondrial	0.5	1	0.9461	-	1	0.9377	-	0	-2.284	-
YKR068C	BET3_YEAST	Trafficking protein particle complex subunit BET3	0.5	1	0.9461	-	1	0.9377	-	0.7	0.4346	-
YGR193C	ODPX_YEAST	Pyruvate dehydrogenase complex protein X component, mitochondrial	0.5	1	0.9461	-	0	-2.287	-	0	-2.284	-
YNL021W	HDA1_YEAST	Histone deacetylase HDA1	0.5	1	0.9461	-	0.7	0.428	-	0.3	-0.3614	-
YMR024W	RM03_YEAST	54S ribosomal protein L3, mitochondrial	0.5	1	0.9461	-	1	0.9377	-	1	0.9446	-
YIL128W	MET18_YEAST	DNA repair/transcription protein MET18/MMS19	0.5	1	0.9461	-	1	0.9377	-	1	0.9446	-
YER162C	RAD4_YEAST	DNA repair protein RAD4	0.5	1	0.9461	-	1	0.9377	-	1	0.9446	-
YMR304W	UBP15_YEAST	Ubiquitin carboxyl-terminal hydrolase 15	1.2	2.3	0.9456	-	1.7	0.479	-	1.3	0.1883	-
YBR052C	RFS1_YEAST	Protein RFS1	3.5	6.3	0.9453	-	5	0.6019	-	4	0.2962	-
YEL027W	VATL1_YEAST	V-type proton ATPase subunit c	0.5	0.3	-0.3601	-	0.7	0.428	-	1	0.9446	-
YMR146C	EIF3I_YEAST	Eukaryotic translation initiation factor 3 subunit I	22.5	40	0.9412	-	30.7	0.5495	-	34	0.7058	-
YCR031C	RS14A_YEAST	40S ribosomal protein S14-A	41.5	70.7	0.881	-	70	0.8576	-	73.7	0.9391	-
YHR108W	GGA2_YEAST	ADP-ribosylation factor-binding protein GGA2	12.8	22.7	0.9382	-	17.3	0.5438	-	16.7	0.4956	-
YDL092W	SRP14_YEAST	Signal recognition particle subunit SRP14	0.5	0.7	0.436	-	1	0.9377	-	0.7	0.4346	-
YBR220C	YB70_YEAST	Uncharacterized membrane protein YBR220C	0.5	0.7	0.436	-	1	0.9377	-	0.7	0.4346	-
YGL107C	RMD9_YEAST	Protein RMD9, mitochondrial	1.2	0.3	-1.492	-	2.3	0.9365	-	1	-0.1877	-
YPL237W	IF2B_YEAST	Eukaryotic translation initiation factor 2 subunit beta	10.8	19	0.9286	-	13.3	0.4118	-	17.7	0.8225	-
YLR347C	IMB1_YEAST	Importin subunit beta-1	11.2	16.7	0.676	-	20	0.9276	-	18	0.7845	-
YPR163C	IF4B_YEAST	Eukaryotic translation initiation factor 4B	33.8	59	0.9183	-	8.3	-1.897	NAP	10.7	-1.538	NAP
YLR340W	RLA0_YEAST	60S acidic ribosomal protein P0	54	79.7	0.6748	-	89.7	0.8355	-	94.3	0.9166	-
YGL123W	RS2_YEAST	40S ribosomal protein S2	62	105.7	0.8829	-	108.7	0.9135	-	107.3	0.9037	-
YBR009C	H4_YEAST	Histone H4	13.8	24	0.9124	-	21.3	0.7337	-	22.7	0.8286	-
YLR406C	RL31B_YEAST	60S ribosomal protein L31-B	2.2	4	0.907	-	2.3	0.1497	-	3.3	0.6506	-
YJL171C	YJR1_YEAST	Cell wall protein YJL171C	2.2	3.3	0.6523	-	4	0.8977	-	4	0.9053	-
YER083C	GET2_YEAST	Golgi to ER traffic protein 2	1.5	2.7	0.8891	-	2.7	0.8799	-	2	0.4929	-
YER001W	MNN1_YEAST	Alpha-1,3-mannosyltransferase MNN1	6	10.3	0.8852	-	8.3	0.5692	-	8	0.519	-
YBR010W	H3_YEAST	Histone H3	7	12	0.8806	-	12	0.871	-	11.7	0.8386	-
YML123C	PHO84_YEAST	Inorganic phosphate transporter PHO84	1.5	2	0.4945	-	2.7	0.8799	-	2	0.4929	-
YBR061C	TRM7_YEAST	tRNA (cytidine(32)/guanosine(34)-2'-O)-methyltransferase	1.5	1.7	0.2476	-	2.7	0.8799	-	2.3	0.7036	-
YMR012W	CLU_YEAST	Clustered mitochondria protein 1	39.2	51.7	0.5102	-	57.3	0.6503	-	66.7	0.8755	-
YER125W	RSP5_YEAST	E3 ubiquitin-protein ligase RSP5	11.8	20	0.8753	-	18.3	0.7408	-	19.7	0.8494	-
YBR236C	MCES_YEAST	mRNA cap guanine-N7 methyltransferase	2.5	4.3	0.8751	-	2.7	0.1894	-	3	0.36	-
YOR151C	RPB2_YEAST	DNA-directed RNA polymerase II subunit RPB2	25.2	38.7	0.727	-	42	0.8362	-	42.7	0.8669	-
YDL160C	DHH1_YEAST	ATP-dependent RNA helicase DHH1	19	32	0.8628	-	27.3	0.6266	-	26.3	0.581	-
YEL054C	RL12A_YEAST	60S ribosomal protein L12-A	33.5	47.3	0.6119	-	54.7	0.8095	-	56	0.8522	-
YDL225W	SHS1_YEAST	Seventh homolog of septin 1	2.8	4.7	0.8482	-	1	-1.257	-	1.3	-0.8735	-
YLR388W	RS29A_YEAST	40S ribosomal protein S29-A	4.8	5.3	0.2754	-	6.7	0.5815	-	8	0.8481	-
YMR307W	GAS1_YEAST	1,3-beta-glucanosyltransferase GAS1	11.5	18.3	0.7812	-	19.3	0.8477	-	18.7	0.8053	-
YCR057C	PWP2_YEAST	Periodic tryptophan protein 2	0.8	1.3	0.8395	-	1.3	0.8308	-	1.3	0.8379	-
YPR052C	NHP6A_YEAST	Non-histone chromosomal protein 6A	0.8	1.3	0.8395	-	0	-2.77	-	0.3	-0.8441	-
YLR126C	YL126_YEAST	Putative glutamine amidotransferase YLR126C	0.8	0.7	-0.04662	-	1.3	0.8308	-	0.3	-0.8441	-
YLR155C	ASP22_YEAST	L-asparaginase 2-2	56.8	93	0.8263	-	90.3	0.7746	-	92.3	0.8142	-
YDL132W	CDC53_YEAST	Cell division control protein 53	3	5	0.8253	-	5	0.8158	-	5	0.8236	-
YER080W	AIM9_YEAST	Altered inheritance of mitochondria protein 9, mitochondrial	9.5	10.7	0.2788	-	15.7	0.8186	-	12	0.4452	-
YNL098C	RAS2_YEAST	Ras-like protein 2	8.8	13	0.6783	-	12.3	0.5934	-	14.3	0.8162	-
YHR052W	CIC1_YEAST	Proteasome-interacting protein CIC1	5.5	9	0.8111	-	7.7	0.5735	-	9	0.8094	-
YGL030W	RL30_YEAST	60S ribosomal protein L30	18.5	25.3	0.5654	-	28.7	0.7332	-	30	0.8065	-
YGL135W	RL1A_YEAST	60S ribosomal protein L1-A	51.8	66.3	0.4723	-	80.3	0.7384	-	82.7	0.7876	-
YBL068W	KPR4_YEAST	Ribose-phosphate pyrophosphokinase 4	3.5	5.3	0.7024	-	5.3	0.6929	-	5.7	0.7863	-
YGL056C	SDS23_YEAST	Protein SDS23	2.2	3.7	0.7853	-	3.3	0.643	-	1.7	-0.3003	-
YJL172W	CBPS_YEAST	Carboxypeptidase S	89.8	128.7	0.634	-	130.3	0.6428	-	142.7	0.7812	-
YIL052C	RL34B_YEAST	60S ribosomal protein L34-B	23.2	30.3	0.4965	-	34.7	0.6787	-	37	0.7803	-
YOR132W	VPS17_YEAST	Vacuolar protein sorting-associated protein 17	1	1.7	0.7765	-	1.3	0.4696	-	0.7	-0.4092	-
YBR143C	ERF1_YEAST	Eukaryotic peptide chain release factor subunit 1	36	57	0.7759	-	47.7	0.5088	-	47.7	0.5168	-
YHR010W	RL27A_YEAST	60S ribosomal protein L27-A	35.8	47	0.5083	-	52.3	0.6533	-	56.7	0.7758	-
YOR051C	ETT1_YEAST	Enhancer of translation termination 1	3.8	4.7	0.4182	-	6	0.7632	-	5.3	0.6046	-
YBL002W	H2B2_YEAST	Histone H2B.2	21.5	33.7	0.7586	-	32	0.6759	-	33.7	0.7568	-
YDR033W	MRH1_YEAST	Protein MRH1	12.8	17.3	0.5535	-	20	0.749	-	20	0.7569	-
YMR183C	SSO2_YEAST	Protein SSO2	2.5	3.7	0.6411	-	4	0.7535	-	3	0.36	-
YEL051W	VATD_YEAST	V-type proton ATPase subunit D	8.8	13.3	0.7145	-	13.7	0.7402	-	11.7	0.522	-
YDR127W	ARO1_YEAST	Pentafunctional AROM polypeptide	77.5	101.7	0.506	-	110	0.6098	-	119.3	0.7351	-
YGL019W	CSK2B_YEAST	Casein kinase II subunit beta	1.2	2	0.7348	-	1.7	0.479	-	1.3	0.1883	-
YDL192W	ARF1_YEAST	ADP-ribosylation factor 1	4.8	7	0.6602	-	6.7	0.5815	-	7.3	0.7245	-
YHR027C	RPN1_YEAST	26S proteasome regulatory subunit RPN1	37	56.3	0.7196	-	46	0.4182	-	42.3	0.3067	-
YFL038C	YPT1_YEAST	GTP-binding protein YPT1	8.5	10.3	0.3917	-	12.7	0.6727	-	13	0.7178	-
YLR061W	RL22A_YEAST	60S ribosomal protein L22-A	3.2	5	0.7144	-	3	-0.009729	-	3	-0.002032	-
YBR172C	SMY2_YEAST	Protein SMY2	5.2	8	0.7091	-	1.3	-1.783	-	2.7	-0.8358	-
YIL142W	TCPB_YEAST	T-complex protein 1 subunit beta	30	45	0.6977	-	43.3	0.6337	-	44.3	0.6745	-
YDR117C	TMA64_YEAST	Translation machinery-associated protein 64	1.8	2	0.2886	-	2	0.2794	-	2.7	0.6815	-
YLR410W	VIP1_YEAST	Inositol hexakisphosphate and diphosphoinositol-pentakisphosphate kinase	6.5	9.7	0.677	-	7	0.2084	-	4.7	-0.3566	-
YNL044W	PRA1_YEAST	Prenylated Rab acceptor 1	2	3	0.666	-	2	0.0992	-	1.7	-0.1401	-
YJL190C	RS22A_YEAST	40S ribosomal protein S22-A	2	3	0.666	-	2.7	0.4937	-	2	0.1067	-
YLR367W	RS22B_YEAST	40S ribosomal protein S22-B	2	3	0.666	-	2.7	0.4937	-	2	0.1067	-
YDL112W	TRM3_YEAST	tRNA (guanosine(18)-2'-O)-methyltransferase	2	1.7	-0.1385	-	3	0.6567	-	3	0.6643	-
YJR010W	MET3_YEAST	Sulfate adenylyltransferase	46	58.3	0.4567	-	59	0.4633	-	67.3	0.6616	-
YCR004C	YCP4_YEAST	Flavoprotein-like protein YCP4	8	11.3	0.6096	-	10	0.4214	-	11.7	0.6493	-
YJR006W	DPOD2_YEAST	DNA polymerase delta small subunit	2.2	3	0.5058	-	3.3	0.643	-	3	0.5042	-
YNR067C	ENG1_YEAST	Endo-1,3(4)-beta-glucanase 1	2.5	3.7	0.6411	-	3.7	0.6318	-	3.7	0.6395	-
YBL032W	HEK2_YEAST	Heterogeneous nuclear rnp K-like protein 2	18.2	26.3	0.6405	-	26	0.6125	-	23	0.4444	-
YMR080C	NAM7_YEAST	ATP-dependent helicase NAM7	2.5	3.3	0.5082	-	3.7	0.6318	-	3.7	0.6395	-
YBR112C	CYC8_YEAST	General transcriptional corepressor CYC8	5.8	8.3	0.6389	-	8.3	0.6293	-	7	0.3895	-
YNL148C	TBCB_YEAST	Tubulin-specific chaperone B	2.8	4	0.6318	-	3.3	0.3678	-	4	0.6301	-
YDL130W	RLA3_YEAST	60S acidic ribosomal protein P1-beta	2.8	3.7	0.5101	-	4	0.6224	-	4	0.6301	-
YMR308C	IMB3_YEAST	Importin subunit beta-3	10.2	10.3	0.1253	-	14.7	0.616	-	14.7	0.6239	-
YDR001C	TREA_YEAST	Neutral trehalase	7.2	10.3	0.6174	-	8.3	0.3014	-	5	-0.4141	-
YDR172W	ERF3_YEAST	Eukaryotic peptide chain release factor GTP-binding subunit	24.5	30.3	0.4213	-	35	0.6173	-	30.3	0.4196	-
YJR009C	G3P2_YEAST	Glyceraldehyde-3-phosphate dehydrogenase 2	36.8	52	0.6141	-	51	0.5764	-	46.3	0.4463	-
YLR314C	CDC3_YEAST	Cell division control protein 3	7.8	11	0.6121	-	9	0.3164	-	4.3	-0.71	-
YPR010C	RPA2_YEAST	DNA-directed RNA polymerase I subunit RPA135	20.8	26.7	0.4745	-	24.3	0.3333	-	29.3	0.6097	-
YIL125W	ODO1_YEAST	2-oxoglutarate dehydrogenase, mitochondrial	17.5	24.7	0.6067	-	20	0.296	-	15.7	-0.04595	-
YLR113W	HOG1_YEAST	Mitogen-activated protein kinase HOG1	8.5	8.7	0.1411	-	12	0.5955	-	8	0.02552	-
YOR341W	RPA1_YEAST	DNA-directed RNA polymerase I subunit RPA190	21.2	29.7	0.5935	-	29.3	0.5676	-	28.7	0.5425	-
YIL041W	GVP36_YEAST	Protein GVP36	26.5	36.3	0.5681	-	28	0.184	-	24	-0.02945	-
YJR121W	ATPB_YEAST	ATP synthase subunit beta, mitochondrial	57.5	77.3	0.5416	-	77.7	0.5381	-	73	0.4568	-
YKR001C	VPS1_YEAST	Vacuolar protein sorting-associated protein 1	26.8	36	0.5414	-	34.3	0.4635	-	35	0.4991	-
YHL015W	RS20_YEAST	40S ribosomal protein S20	38.5	51.7	0.538	-	47	0.392	-	42.7	0.2608	-
YOL139C	IF4E_YEAST	Eukaryotic translation initiation factor 4E	26.2	35	0.528	-	18.3	-0.4102	-	17	-0.5104	-
YHR021C	RS27B_YEAST	40S ribosomal protein S27-B	12.5	16.7	0.5256	-	14	0.2664	-	16.3	0.4949	-
YGR240C	PFKA1_YEAST	ATP-dependent 6-phosphofructokinase subunit alpha	119.8	138.7	0.3264	-	148.7	0.417	-	159	0.5219	-
YJL136C	RS21B_YEAST	40S ribosomal protein S21-B	3.5	4.7	0.5143	-	3.7	0.1667	-	1.7	-0.9095	-
YOL061W	KPR5_YEAST	Ribose-phosphate pyrophosphokinase 5	20.8	27.3	0.51	-	26	0.4285	-	23.7	0.3014	-
YBR162C	TOS1_YEAST	Protein TOS1	3	2.7	-0.0525	-	4	0.5023	-	4	0.51	-
YGL213C	SKI8_YEAST	Antiviral protein SKI8	2.2	3	0.5058	-	1.3	-0.6057	-	1	-0.9743	-
YLR133W	KICH_YEAST	Choline kinase	3.5	2.7	-0.2664	-	4.7	0.5048	-	2.7	-0.268	-
YPR016C	IF6_YEAST	Eukaryotic translation initiation factor 6	2.2	2.3	0.159	-	3	0.4965	-	3	0.5042	-
YJR075W	HOC1_YEAST	Putative glycosyltransferase HOC1	2	2.3	0.3191	-	2	0.0992	-	2.7	0.5013	-
YOR101W	RAS1_YEAST	Ras-like protein 1	1.8	2	0.2886	-	2.3	0.4901	-	2.3	0.4977	-
YDL040C	NAT1_YEAST	N-terminal acetyltransferase A complex subunit NAT1	24.5	9.3	-1.266	NAP	17.3	-0.3915	-	32	0.4964	-
YPL178W	NCBP2_YEAST	Nuclear cap-binding protein subunit 2	1.5	2	0.4945	-	2	0.4854	-	1	-0.428	-
YER133W	PP12_YEAST	Serine/threonine-protein phosphatase PP1-2	10.8	14	0.4912	-	12	0.2612	-	12.7	0.3464	-
YMR205C	PFKA2_YEAST	ATP-dependent 6-phosphofructokinase subunit beta	99.2	118.3	0.3684	-	123	0.4144	-	129	0.4911	-
YGR080W	TWF1_YEAST	Twinfilin-1	1.8	1.7	0.04169	-	2.3	0.4901	-	1.7	0.04006	-
YDR097C	MSH6_YEAST	DNA mismatch repair protein MSH6	1.2	1.7	0.488	-	1.3	0.181	-	1.3	0.1883	-
YPR137W	RRP9_YEAST	Ribosomal RNA-processing protein 9	1.2	0.7	-0.6962	-	1	-0.1949	-	1.7	0.4864	-
YCL017C	NFS1_YEAST	Cysteine desulfurase, mitochondrial	8.5	11	0.4809	-	8.3	0.07567	-	5.7	-0.4633	-
YHR031C	RRM3_YEAST	ATP-dependent DNA helicase RRM3	1	1.3	0.4785	-	0.7	-0.4161	-	0.3	-1.205	-
YBL045C	QCR1_YEAST	Cytochrome b-c1 complex subunit 1, mitochondrial	20.8	26.7	0.4745	-	25	0.3721	-	25.3	0.3991	-
YBR084W	C1TM_YEAST	C-1-tetrahydrofolate synthase, mitochondrial	45.2	58	0.4721	-	51	0.2772	-	55.7	0.4112	-
YML036W	CG121_YEAST	EKC/KEOPS complex subunit CGI121	0.8	1	0.4634	-	0.3	-0.8503	-	0.7	-0.04811	-
YDR472W	TRS31_YEAST	Trafficking protein particle complex subunit 31	0.8	1	0.4634	-	1	0.4549	-	0.7	-0.04811	-
YHR030C	SLT2_YEAST	Mitogen-activated protein kinase SLT2/MPK1	0.8	0	-2.766	-	0.7	-0.05491	-	1	0.4619	-
YGL137W	COPB2_YEAST	Coatomer subunit beta'	25.5	27.3	0.2143	-	32.7	0.4607	-	30.3	0.3621	-
YOR167C	RS28A_YEAST	40S ribosomal protein S28-A	6	7.7	0.4603	-	2.7	-1.032	-	3.7	-0.5816	-
YLR335W	NUP2_YEAST	Nucleoporin NUP2	6	7.7	0.4603	-	0	-5.571	NAP	0	-5.568	NAP
YLR208W	SEC13_YEAST	Protein transport protein SEC13	11	14	0.4584	-	4	-1.328	NAP	2.3	-2.069	NAP
YNL154C	KC12_YEAST	Casein kinase I homolog 2	5.8	7.3	0.4572	-	7.3	0.4477	-	5.7	0.09034	-
YDR061W	YD061_YEAST	Uncharacterized ABC transporter ATP-binding protein YDR061W	0.8	0.3	-0.8427	-	1	0.4549	-	0.7	-0.04811	-
YPR110C	RPAC1_YEAST	DNA-directed RNA polymerases I and III subunit RPAC1	10.2	13	0.4531	-	12.3	0.3682	-	12.7	0.4142	-
YGL125W	MTHR2_YEAST	Methylenetetrahydrofolate reductase 2	20.8	26	0.4382	-	23	0.2524	-	21	0.1299	-
YDL137W	ARF2_YEAST	ADP-ribosylation factor 2	4.5	5.7	0.4369	-	5	0.2508	-	5	0.2586	-
YKL010C	UFD4_YEAST	Ubiquitin fusion degradation protein 4	0.5	0.7	0.436	-	0.3	-0.3675	-	0.7	0.4346	-
YGR100W	GYP2_YEAST	GTPase-activating protein GYP2	0.5	0.7	0.436	-	0	-2.287	-	0	-2.284	-
YDR266C	HEL2_YEAST	E3 ubiquitin-protein ligase HEL2	0.5	0.7	0.436	-	0	-2.287	-	0	-2.284	-
YNL032W	SIW14_YEAST	Tyrosine-protein phosphatase SIW14	0.5	0.7	0.436	-	0.7	0.428	-	0.7	0.4346	-
YMR305C	SCW10_YEAST	Probable family 17 glucosidase SCW10	0.5	0.7	0.436	-	0	-2.287	-	0	-2.284	-
YBR078W	ECM33_YEAST	Cell wall protein ECM33	12.5	13	0.17	-	14.3	0.3	-	15.7	0.4353	-
YER089C	PP2C2_YEAST	Protein phosphatase 2C homolog 2	4.5	4.3	0.05901	-	5.3	0.3418	-	5.7	0.4352	-
YDL063C	SYO1_YEAST	Synchronized import protein 1	0.5	0.3	-0.3601	-	0.7	0.428	-	0	-2.284	-
YOL124C	TRM11_YEAST	tRNA (guanine(10)-N2)-methyltransferase	0.5	0.3	-0.3601	-	0.7	0.428	-	0	-2.284	-
YLR043C	TRX1_YEAST	Thioredoxin-1	0.5	0.3	-0.3601	-	0.7	0.428	-	0	-2.284	-
YGL077C	HNM1_YEAST	Choline transport protein	0.5	0.3	-0.3601	-	0.7	0.428	-	0.3	-0.3614	-
YIL094C	LYS12_YEAST	Homoisocitrate dehydrogenase, mitochondrial	70.8	62.3	-0.06749	-	86	0.3863	-	65	-0.008909	-
YHR143W-A	RPAB4_YEAST	DNA-directed RNA polymerases I, II, and III subunit RPABC4	0.2	0.3	0.3704	-	0	-1.556	-	0	-1.553	-
YML007W	YAP1_YEAST	AP-1-like transcription factor YAP1	0.2	0.3	0.3704	-	0	-1.556	-	0	-1.553	-
YOR285W	RDL1_YEAST	Thiosulfate sulfurtransferase RDL1, mitochondrial	0.2	0.3	0.3704	-	0	-1.556	-	0	-1.553	-
YDL207W	GLE1_YEAST	Nucleoporin GLE1	0.2	0.3	0.3704	-	0.3	0.3636	-	0.3	0.3692	-
YCR095C	OCA4_YEAST	Protein OCA4	0.2	0.3	0.3704	-	0.3	0.3636	-	0	-1.553	-
YPL188W	POS5_YEAST	NADH kinase POS5, mitochondrial	0.2	0.3	0.3704	-	0	-1.556	-	0	-1.553	-
YJL069C	UTP18_YEAST	U3 small nucleolar RNA-associated protein 18	0.2	0.3	0.3704	-	0.3	0.3636	-	0	-1.553	-
YML014W	TRM9_YEAST	tRNA (carboxymethyluridine(34)-5-O)-methyltransferase	0.2	0.3	0.3704	-	0	-1.556	-	0	-1.553	-
YNL272C	SEC2_YEAST	Rab guanine nucleotide exchange factor SEC2	0.2	0.3	0.3704	-	0	-1.556	-	0	-1.553	-
YKL150W	MCR1_YEAST	NADH-cytochrome b5 reductase 2	0.2	0	-1.553	-	0.3	0.3636	-	0.3	0.3692	-
YJL045W	SDHX_YEAST	Succinate dehydrogenase [ubiquinone] flavoprotein subunit 2, mitochondrial	0.2	0	-1.553	-	0	-1.556	-	0.3	0.3692	-
YFL007W	BLM10_YEAST	Proteasome activator BLM10	0.2	0	-1.553	-	0.3	0.3636	-	0.3	0.3692	-
YDR435C	LCMT1_YEAST	Leucine carboxyl methyltransferase 1	0.2	0	-1.553	-	0	-1.556	-	0.3	0.3692	-
YPL231W	FAS2_YEAST	Fatty acid synthase subunit alpha	202.2	234.3	0.3274	-	241.7	0.362	-	237.7	0.346	-
YCR002C	CDC10_YEAST	Cell division control protein 10	4.8	5.7	0.361	-	2	-1.097	-	4.3	-0.01858	-
YMR056C	ADT1_YEAST	ADP,ATP carrier protein 1	4.5	5.3	0.3513	-	5	0.2508	-	5.3	0.3496	-
YKL182W	FAS1_YEAST	Fatty acid synthase subunit beta	214	219	0.1483	-	244.7	0.2984	-	252.3	0.3509	-
YDL122W	UBP1_YEAST	Ubiquitin carboxyl-terminal hydrolase 1	2.2	2.7	0.3428	-	2.3	0.1497	-	2.7	0.3411	-
YPR041W	IF5_YEAST	Eukaryotic translation initiation factor 5	18.5	21.3	0.3187	-	15.3	-0.1643	-	21.7	0.3392	-
YGL206C	CLH_YEAST	Clathrin heavy chain	46.8	37	-0.2217	-	48	0.1431	-	54.7	0.3382	-
YKR048C	NAP1_YEAST	Nucleosome assembly protein	10	11.7	0.3337	-	10.3	0.1508	-	11.3	0.2905	-
YGR173W	RBG2_YEAST	Ribosome-interacting GTPase 2	4.2	4.3	0.1391	-	5	0.3309	-	2.7	-0.5391	-
YJL080C	SC160_YEAST	Protein SCP160	67	77.7	0.3277	-	60.3	-0.04576	-	52.7	-0.2334	-
YNR016C	ACAC_YEAST	Acetyl-CoA carboxylase	158.2	175	0.2601	-	183	0.3148	-	180	0.2989	-
YER165W	PABP_YEAST	Polyadenylate-binding protein, cytoplasmic and nuclear	93.2	106.7	0.3087	-	46	-0.9123	-	58	-0.5707	-
YNL138W	CAP_YEAST	Adenylyl cyclase-associated protein	14	16	0.3052	-	14.3	0.1381	-	9	-0.5183	-
YPL023C	MTHR1_YEAST	Methylenetetrahydrofolate reductase 1	7.2	6.7	-0.005797	-	8.3	0.3014	-	8	0.2513	-
YLR249W	EF3A_YEAST	Elongation factor 3A	196.8	222.3	0.2913	-	189.3	0.04989	-	190.7	0.06801	-
YHR170W	NMD3_YEAST	60S ribosomal export protein NMD3	6.8	6	-0.05376	-	7.7	0.2842	-	5.7	-0.1363	-
YBR164C	ARL1_YEAST	ADP-ribosylation factor-like protein 1	3.2	3	-0.0003484	-	3.7	0.2697	-	3.7	0.2774	-
YNL014W	EF3B_YEAST	Elongation factor 3B	8	8.7	0.2272	-	9	0.2713	-	8.7	0.2255	-
YER023W	P5CR_YEAST	Pyrroline-5-carboxylate reductase	14.2	14	0.0888	-	16	0.2702	-	13.3	0.01728	-
YOL030W	GAS5_YEAST	1,3-beta-glucanosyltransferase GAS5	6	6.7	0.262	-	4.3	-0.3554	-	5.7	0.03026	-
YLR259C	HSP60_YEAST	Heat shock protein 60, mitochondrial	96.5	106.7	0.2593	-	83.7	-0.1004	-	75.3	-0.2435	-
YIR006C	PAN1_YEAST	Actin cytoskeleton-regulatory complex protein PAN1	3	3.3	0.257	-	0	-4.601	-	0	-4.598	-
YLR017W	MTAP_YEAST	S-methyl-5'-thioadenosine phosphorylase	1.5	1.7	0.2476	-	1.7	0.2386	-	1.7	0.246	-
YDL140C	RPB1_YEAST	DNA-directed RNA polymerase II subunit RPB1	36	39.3	0.2421	-	39.7	0.2445	-	37.3	0.1653	-
YER110C	IMB4_YEAST	Importin subunit beta-4	63	55.3	-0.07194	-	69.3	0.2431	-	64	0.1358	-
YLR150W	STM1_YEAST	Suppressor protein STM1	70.5	77	0.2419	-	40.7	-0.6868	-	53	-0.2977	-
YDR032C	PST2_YEAST	Protoplast secreted protein 2	7	7	0.1131	-	6	-0.1148	-	7.7	0.2405	-
YGL207W	SPT16_YEAST	FACT complex subunit SPT16	26.8	29	0.2306	-	24.3	-0.03109	-	20	-0.3045	-
YGR054W	EIF2A_YEAST	Eukaryotic translation initiation factor 2A	18.8	20.3	0.2306	-	6.3	-1.443	NAP	11.3	-0.6077	-
YPL154C	CARP_YEAST	Saccharopepsin	17.2	18.7	0.2274	-	17.3	0.1115	-	18.3	0.1998	-
YDL075W	RL31A_YEAST	60S ribosomal protein L31-A	7.8	8.3	0.2165	-	7.7	0.08834	-	7.7	0.09622	-
YDL029W	ARP2_YEAST	Actin-related protein 2	15	16	0.2066	-	15.3	0.136	-	12	-0.2066	-
YBR272C	HSM3_YEAST	DNA mismatch repair protein HSM3	2.5	2.3	0.01482	-	2.3	0.00554	-	2.7	0.197	-
YFR030W	MET10_YEAST	Sulfite reductase [NADPH] flavoprotein component	85.2	80.3	0.02937	-	89.3	0.1726	-	90	0.1913	-
YBR271W	EFM2_YEAST	Protein-lysine N-methyltransferase EFM2	2.5	1.3	-0.7408	-	2.7	0.1894	-	1.3	-0.7425	-
YLR114C	AVL9_YEAST	Late secretory pathway protein AVL9	2.5	1.3	-0.7408	-	2.7	0.1894	-	1.3	-0.7425	-
YBR221C	ODPB_YEAST	Pyruvate dehydrogenase E1 component subunit beta, mitochondrial	24.8	26	0.1853	-	23.7	0.04058	-	22	-0.05626	-
YOR293W	RS10A_YEAST	40S ribosomal protein S10-A	19.2	17.7	-0.008655	-	20.3	0.1832	-	0	-7.229	NAP
YML028W	TSA1_YEAST	Peroxiredoxin TSA1	38.5	40	0.1697	-	33	-0.1166	-	30.7	-0.214	-
YOR046C	DBP5_YEAST	ATP-dependent RNA helicase DBP5	24.2	20.7	-0.1149	-	25.3	0.1676	-	20.7	-0.1167	-
YBR025C	OLA1_YEAST	Obg-like ATPase 1	81.5	84.3	0.1642	-	63	-0.2656	-	52.7	-0.5156	-
YKL211C	TRPG_YEAST	Multifunctional tryptophan biosynthesis protein	23.5	22.3	0.04143	-	21.3	-0.034	-	24.3	0.1628	-
YLR089C	ALAM_YEAST	Probable alanine aminotransferase, mitochondrial	4.5	2.7	-0.6175	-	3.7	-0.1844	-	4.7	0.1615	-
YER070W	RIR1_YEAST	Ribonucleoside-diphosphate reductase large chain 1	20.2	18	-0.05446	-	21	0.1569	-	15	-0.3173	-
YNL071W	ODP2_YEAST	Dihydrolipoyllysine-residue acetyltransferase component of pyruvate dehydrogenase complex, mitochondrial	21.2	21.7	0.1423	-	12.7	-0.6362	-	12.7	-0.6283	-
YDR300C	PROB_YEAST	Glutamate 5-kinase	4.2	4.3	0.1391	-	1.3	-1.486	-	1.7	-1.18	-
YLR274W	MCM5_YEAST	Minichromosome maintenance protein 5	3.2	2	-0.558	-	3.3	0.1367	-	2.3	-0.3489	-
YPR108W	RPN7_YEAST	26S proteasome regulatory subunit RPN7	11.5	8.3	-0.3452	-	11.7	0.1248	-	9.3	-0.1856	-
YGL238W	CSE1_YEAST	Importin alpha re-exporter	2	0.7	-1.323	-	2	0.0992	-	0	-4.043	-
YDR148C	ODO2_YEAST	Dihydrolipoyllysine-residue succinyltransferase component of 2-oxoglutarate dehydrogenase complex, mitochondrial	6.8	6.7	0.09543	-	3.7	-0.756	-	4.3	-0.5142	-
YLR285W	NNT1_YEAST	Protein N-methyltransferase NNT1	1	0.7	-0.4076	-	1	0.09371	-	0	-3.128	-
YGL252C	RTG2_YEAST	Retrograde regulation protein 2	3.8	3.7	0.08001	-	0	-4.911	-	0.7	-2.19	-
YJL189W	RL39_YEAST	60S ribosomal protein L39	4.8	4	-0.1291	-	4.7	0.07777	-	4	-0.1308	-
YGL097W	RCC1_YEAST	Guanine nucleotide exchange factor SRM1	6.5	4	-0.5713	-	2.3	-1.329	NAP	6.3	0.07445	-
YHR216W	IMDH2_YEAST	Inosine-5'-monophosphate dehydrogenase 2	11	10.7	0.06992	-	1.7	-2.534	NAP	3	-1.722	NAP
YBL056W	PP2C3_YEAST	Protein phosphatase 2C homolog 3	7.2	5	-0.4124	-	7	0.0538	-	5.7	-0.2375	-
YBR121C	SYG_YEAST	Glycine--tRNA ligase 1, mitochondrial	138.2	131	0.03737	-	125	-0.03995	-	131.7	0.04294	-
YIL035C	CSK21_YEAST	Casein kinase II subunit alpha	3.5	2.3	-0.4502	-	2	-0.6702	-	3.3	0.04147	-
YMR104C	YPK2_YEAST	Serine/threonine-protein kinase YPK2/YKR2	1.8	1	-0.6324	-	1.7	0.0326	-	1	-0.634	-
YKR002W	PAP_YEAST	Poly(A) polymerase	1.8	1.3	-0.2563	-	1.7	0.0326	-	0.7	-1.144	-
YML056C	IMDH4_YEAST	Inosine-5'-monophosphate dehydrogenase 4	5	4.7	0.01519	-	0	-5.314	-	0	-5.311	-
YGR204W	C1TC_YEAST	C-1-tetrahydrofolate synthase, cytoplasmic	99	90.7	-0.01173	-	86.3	-0.09203	-	86.3	-0.08403	-
YNL209W	HSP76_YEAST	Heat shock protein SSB2	14.2	13	-0.01718	-	11.7	-0.1815	-	12.3	-0.09415	-
YBR049C	REB1_YEAST	DNA-binding protein REB1	5.5	5	-0.02187	-	1.3	-1.848	-	1.7	-1.543	-
YGR200C	ELP2_YEAST	Elongator complex protein 2	5.5	5	-0.02187	-	4.7	-0.1285	-	4	-0.3371	-
YCL018W	LEU3_YEAST	3-isopropylmalate dehydrogenase	40.8	37	-0.02408	-	36.3	-0.05995	-	37	-0.02583	-
YOL097C	SYWC_YEAST	Tryptophan--tRNA ligase, cytoplasmic	24	21.7	-0.03227	-	20	-0.1568	-	14.7	-0.5932	-
YLR421C	RPN13_YEAST	26S proteasome regulatory subunit RPN13	0.8	0.7	-0.04662	-	0	-2.77	-	0	-2.767	-
YKR095W	MLP1_YEAST	Protein MLP1	0.8	0.7	-0.04662	-	0	-2.77	-	0	-2.767	-
YHR070W	TRM5_YEAST	tRNA (guanine(37)-N1)-methyltransferase	0.8	0.7	-0.04662	-	0.3	-0.8503	-	0	-2.767	-
YCR035C	RRP43_YEAST	Exosome complex component RRP43	0.8	0.7	-0.04662	-	0	-2.77	-	0.3	-0.8441	-
YPL128C	TBF1_YEAST	Protein TBF1	1.5	1.3	-0.05039	-	1	-0.4353	-	1	-0.428	-
YLR222C	UTP13_YEAST	U3 small nucleolar RNA-associated protein 13	2.2	2	-0.05178	-	2	-0.06099	-	1.3	-0.5983	-
YBL064C	PRX1_YEAST	Mitochondrial peroxiredoxin PRX1	2.2	2	-0.05178	-	2	-0.06099	-	0.7	-1.484	-
YOR048C	XRN2_YEAST	5'-3' exoribonuclease 2	1.5	0.7	-0.9365	-	1.3	-0.05935	-	1.3	-0.05199	-
YGR279C	SCW4_YEAST	Probable family 17 glucosidase SCW4	6.8	6	-0.05376	-	4.7	-0.4179	-	4.3	-0.5142	-
YLR330W	CHS5_YEAST	Chitin biosynthesis protein CHS5	0.8	0.3	-0.8427	-	0.7	-0.05491	-	0.3	-0.8441	-
YBR216C	YBP1_YEAST	YAP1-binding protein 1	1.5	0	-3.656	-	1.3	-0.05935	-	0	-3.657	-
YLR186W	NEP1_YEAST	Ribosomal RNA small subunit methyltransferase NEP1	2.2	1	-0.9727	-	2	-0.06099	-	1	-0.9743	-
YOR239W	AB140_YEAST	tRNA(Thr) (cytosine(32)-N(3))-methyltransferase	3.8	2.7	-0.3625	-	3.3	-0.06237	-	2.3	-0.548	-
YKL215C	OPLA_YEAST	5-oxoprolinase	5.2	3	-0.6711	-	4.7	-0.06298	-	3.7	-0.3933	-
YDR158W	DHAS_YEAST	Aspartate-semialdehyde dehydrogenase	55.2	48.7	-0.06776	-	28.7	-0.8386	-	20.7	-1.3	NAP
YOR185C	GSP2_YEAST	GTP-binding nuclear protein GSP2/CNR2	30.5	25.7	-0.1332	-	27	-0.07019	-	24	-0.2313	-
YBR017C	IMB2_YEAST	Importin subunit beta-2	7.2	3.7	-0.8477	-	6.3	-0.08804	-	3	-1.129	NAP
YHR064C	SSZ1_YEAST	Ribosome-associated complex subunit SSZ1	74.2	61.3	-0.1603	-	64.3	-0.1013	-	55.7	-0.3016	-
YJR137C	MET5_YEAST	Sulfite reductase [NADPH] subunit beta	127.8	91.3	-0.3686	-	110.7	-0.1016	-	107.7	-0.1332	-
YNL007C	SIS1_YEAST	Protein SIS1	22.5	19.3	-0.1031	-	2.3	-3.1	NAP	2	-3.303	NAP
YBL024W	NCL1_YEAST	Multisite-specific tRNA:(cytosine-C(5))-methyltransferase	32.5	27.7	-0.1167	-	4	-2.88	NAP	3.7	-2.994	NAP
YDL131W	HOSM_YEAST	Homocitrate synthase, mitochondrial	8.2	7	-0.12	-	6.3	-0.2714	-	3.7	-1.033	NAP
YGL026C	TRP_YEAST	Tryptophan synthase	101.8	73.7	-0.3503	-	87	-0.1204	-	73.3	-0.3586	-
YBR160W	CDK1_YEAST	Cyclin-dependent kinase 1	6.2	4	-0.5159	-	5.3	-0.1209	-	4.3	-0.4053	-
YIL010W	DOT5_YEAST	Peroxiredoxin DOT5	2.8	2	-0.327	-	2.3	-0.1255	-	2	-0.3286	-
YBL041W	PSB6_YEAST	Proteasome subunit beta type-6	10.2	7.7	-0.2996	-	8.7	-0.1349	-	5	-0.9063	-
YOR261C	RPN8_YEAST	26S proteasome regulatory subunit RPN8	10.8	7.3	-0.4306	-	9	-0.1491	-	7	-0.4984	-
YDL126C	CDC48_YEAST	Cell division control protein 48	82.8	60	-0.3481	-	69.3	-0.1496	-	61.3	-0.3182	-
YOR133W	EF2_YEAST	Elongation factor 2	333	276	-0.1557	-	178	-0.7979	-	194.7	-0.6608	-
YBR189W	RS9B_YEAST	40S ribosomal protein S9-B	50.5	40.3	-0.2086	-	42	-0.1601	-	20	-1.218	NAP
YER122C	GLO3_YEAST	ADP-ribosylation factor GTPase-activating protein GLO3	4.5	3.7	-0.175	-	2.3	-0.8107	-	1.7	-1.261	-
YPR036W	VATH_YEAST	V-type proton ATPase subunit H	24.8	14.3	-0.6685	-	20.3	-0.1772	-	15	-0.6052	-
YFR010W	UBP6_YEAST	Ubiquitin carboxyl-terminal hydrolase 6	12.2	7.7	-0.5539	-	10	-0.1853	-	4.7	-1.258	NAP
YGR119C	NUP57_YEAST	Nucleoporin NUP57	1.2	1	-0.1861	-	0	-3.419	-	0.3	-1.494	-
YGL082W	YGI2_YEAST	Uncharacterized protein YGL082W	1.2	1	-0.1861	-	0.7	-0.7047	-	0.3	-1.494	-
YGL234W	PUR2_YEAST	Bifunctional purine biosynthetic protein ADE5,7	76.8	48.3	-0.5509	-	62.7	-0.1868	-	55	-0.3667	-
YDL047W	PP11_YEAST	Serine/threonine-protein phosphatase PP1-1	1.2	0.3	-1.492	-	0.7	-0.7047	-	1	-0.1877	-
YKR042W	UTH1_YEAST	Probable secreted beta-glucosidase UTH1	2.5	1.7	-0.4428	-	1.3	-0.7499	-	2	-0.1976	-
YKL080W	VATC_YEAST	V-type proton ATPase subunit C	34.5	20	-0.6683	-	27.7	-0.2122	-	16.7	-0.9314	-
YLR300W	EXG1_YEAST	Glucan 1,3-beta-glucosidase I/II	9.2	7.3	-0.2166	-	6	-0.5106	-	7	-0.2843	-
YDL229W	HSP75_YEAST	Heat shock protein SSB1	12.8	9.7	-0.2811	-	9.7	-0.2908	-	10	-0.2345	-
YOR164C	GET4_YEAST	Golgi to ER traffic protein 4	3	2.3	-0.2363	-	2.3	-0.2457	-	2.3	-0.238	-
YDR214W	AHA1_YEAST	Hsp90 co-chaperone AHA1	9.8	4.7	-0.9305	-	7.7	-0.238	-	5.3	-0.744	-
YJL055W	YJF5_YEAST	LOG family protein YJL055W	3	1	-1.368	-	2.3	-0.2457	-	0.3	-2.676	-
YHR098C	SFB3_YEAST	SED5-binding protein 3	3	1.7	-0.694	-	2.3	-0.2457	-	0.7	-1.88	-
YPL106C	HSP7F_YEAST	Heat shock protein homolog SSE1	104.2	63.7	-0.5954	-	81.7	-0.2465	-	63	-0.6123	-
YDL022W	GPD1_YEAST	Glycerol-3-phosphate dehydrogenase [NAD(+)] 1	16.2	8	-0.8973	-	12.7	-0.2519	-	7.3	-1.023	NAP
YDL185W	VATA_YEAST	V-type proton ATPase catalytic subunit A	189.8	145.7	-0.2661	-	130	-0.4399	-	125.3	-0.4846	-
YLR248W	RCK2_YEAST	Serine/threonine-protein kinase RCK2	3.5	2.7	-0.2664	-	2.3	-0.4595	-	2	-0.6626	-
YKL081W	EF1G2_YEAST	Elongation factor 1-gamma 2	54.5	41.7	-0.2715	-	41.3	-0.2928	-	34.3	-0.5517	-
YBL047C	EDE1_YEAST	EH domain-containing and endocytosis protein 1	36.2	27.7	-0.2736	-	9.3	-1.839	NAP	5	-2.716	NAP
YJR065C	ARP3_YEAST	Actin-related protein 3	11	8.3	-0.2818	-	6.7	-0.6082	-	4.3	-1.208	NAP
YMR186W	HSC82_YEAST	ATP-dependent molecular chaperone HSC82	61.8	38.7	-0.5588	-	47	-0.2878	-	37.3	-0.611	-
YNL040W	YNE0_YEAST	Putative alanyl-tRNA editing protein alaX	2.2	1.7	-0.2987	-	0.7	-1.491	-	0	-4.203	-
YPR167C	MET16_YEAST	Phosphoadenosine phosphosulfate reductase	12	2.7	-2.007	NAP	9	-0.306	-	2.7	-2.009	NAP
YHR196W	UTP9_YEAST	U3 small nucleolar RNA-associated protein 9	2.2	0.3	-2.279	-	1.7	-0.3078	-	0.3	-2.28	-
YLL026W	HS104_YEAST	Heat shock protein 104	77.8	57.7	-0.3154	-	51	-0.502	-	43.3	-0.7284	-
YOR362C	PSA7_YEAST	Probable proteasome subunit alpha type-7	9.5	7	-0.3206	-	5	-0.8059	-	4.7	-0.8952	-
YGR116W	SPT6_YEAST	Transcription elongation factor SPT6	9	4.3	-0.9207	-	6.7	-0.3224	-	3.7	-1.156	NAP
YKL191W	DPH2_YEAST	Diphthamide biosynthesis protein 2	2.8	1.3	-0.8719	-	1.7	-0.583	-	2	-0.3286	-
YPL240C	HSP82_YEAST	ATP-dependent molecular chaperone HSP82	39.2	23.7	-0.6122	-	29	-0.3301	-	25	-0.5353	-
YLR258W	GYS2_YEAST	Glycogen [starch] synthase isoform 2	2.8	1.7	-0.5738	-	2	-0.3362	-	0.7	-1.76	-
YJL041W	NSP1_YEAST	Nucleoporin NSP1	6	4.3	-0.3459	-	0.7	-2.857	NAP	1	-2.34	NAP
YML045W	YM11B_YEAST	Transposon Ty1-ML1 Gag-Pol polyprotein	6	1.7	-1.664	NAP	1.3	-1.971	NAP	4.3	-0.3476	-
YLR029C	RL15A_YEAST	60S ribosomal protein L15-A	49.8	36	-0.3506	-	22.3	-1.046	NAP	22	-1.06	NAP
YNL189W	IMA1_YEAST	Importin subunit alpha	17.5	11.7	-0.4658	-	12.7	-0.358	-	9	-0.8376	-
YNL256W	FOL1_YEAST	Folic acid synthesis protein FOL1	0.5	0.3	-0.3601	-	0	-2.287	-	0	-2.284	-
YLR370C	ARPC3_YEAST	Actin-related protein 2/3 complex subunit 3	0.5	0.3	-0.3601	-	0	-2.287	-	0	-2.284	-
YHR158C	KEL1_YEAST	Kelch repeat-containing protein 1	0.5	0.3	-0.3601	-	0	-2.287	-	0	-2.284	-
YAR071W	PPAB_YEAST	Acid phosphatase PHO11	0.5	0.3	-0.3601	-	0	-2.287	-	0.3	-0.3614	-
YLR068W	FYV7_YEAST	rRNA-processing protein FYV7	0.5	0	-2.283	-	0.3	-0.3675	-	0.3	-0.3614	-
YER087C-B	SC6B1_YEAST	Protein transport protein SBH1	0.5	0	-2.283	-	0.3	-0.3675	-	0.3	-0.3614	-
YDL004W	ATPD_YEAST	ATP synthase subunit delta, mitochondrial	0.5	0	-2.283	-	0	-2.287	-	0.3	-0.3614	-
YMR267W	IPYR2_YEAST	Inorganic pyrophosphatase, mitochondrial	0.5	0	-2.283	-	0.3	-0.3675	-	0	-2.284	-
YBL003C	H2A2_YEAST	Histone H2A.2	5.8	3.7	-0.5198	-	3	-0.8087	-	4	-0.3998	-
YBL050W	SEC17_YEAST	Alpha-soluble NSF attachment protein	11	7.7	-0.4003	-	6.3	-0.6809	-	5.3	-0.9159	-
YJR076C	CDC11_YEAST	Cell division control protein 11	6.2	4.3	-0.4036	-	2.3	-1.273	NAP	2	-1.476	NAP
YJL140W	RPB4_YEAST	DNA-directed RNA polymerase II subunit RPB4	1	0.7	-0.4076	-	0	-3.131	-	0.3	-1.205	-
YGR214W	RSSA1_YEAST	40S ribosomal protein S0-A	1	0.7	-0.4076	-	0.3	-1.211	-	0.7	-0.4092	-
YLR277C	YSH1_YEAST	Endoribonuclease YSH1	1	0	-3.127	-	0.7	-0.4161	-	0	-3.128	-
YJR133W	XPT1_YEAST	Xanthine phosphoribosyltransferase 1	1	0	-3.127	-	0.7	-0.4161	-	0	-3.128	-
YDR427W	RPN9_YEAST	26S proteasome regulatory subunit RPN9	9.2	6.3	-0.4245	-	6.3	-0.4341	-	4	-1.074	NAP
YER021W	RPN3_YEAST	26S proteasome regulatory subunit RPN3	20.8	13	-0.5553	-	14.3	-0.4253	-	13.3	-0.5208	-
YPR187W	RPAB2_YEAST	DNA-directed RNA polymerases I, II, and III subunit RPABC2	1.5	1	-0.4264	-	0	-3.66	-	0	-3.657	-
YPL020C	ULP1_YEAST	Ubiquitin-like-specific protease 1	1.5	0.7	-0.9365	-	1	-0.4353	-	1	-0.428	-
YLL024C	HSP72_YEAST	Heat shock protein SSA2	61	41.7	-0.4337	-	37.3	-0.6014	-	38.3	-0.5554	-
YJL145W	SFH5_YEAST	Phosphatidylinositol transfer protein SFH5	1.5	0	-3.656	-	1	-0.4353	-	0	-3.657	-
YOR224C	RPAB3_YEAST	DNA-directed RNA polymerases I, II, and III subunit RPABC3	2	1	-0.8126	-	1.3	-0.4456	-	1.3	-0.4381	-
YHR020W	YHI0_YEAST	Putative proline--tRNA ligase YHR020W	71.8	48.7	-0.444	-	45	-0.5664	-	29.7	-1.158	NAP
YDR232W	HEM1_YEAST	5-aminolevulinate synthase, mitochondrial	3	2	-0.4471	-	0.7	-1.887	-	1.7	-0.6956	-
YDR091C	RLI1_YEAST	Translation initiation factor RLI1	21.2	14.3	-0.4498	-	12.7	-0.6362	-	9.3	-1.064	NAP
YCR028C-A	RIM1_YEAST	Single-stranded DNA-binding protein RIM1, mitochondrial	3.5	2.3	-0.4502	-	1.7	-0.917	-	2.3	-0.4519	-
YBR139W	YBY9_YEAST	Putative serine carboxypeptidase YBR139W	3.5	2	-0.6609	-	1	-1.591	-	2.3	-0.4519	-
YHR013C	ARD1_YEAST	N-terminal acetyltransferase A complex catalytic subunit ARD1	2.5	1	-1.117	-	1.7	-0.452	-	1.3	-0.7425	-
YJL034W	GRP78_YEAST	78 kDa glucose-regulated protein homolog	45	30.3	-0.4524	-	26	-0.6835	-	29.3	-0.5023	-
YOR369C	RS12_YEAST	40S ribosomal protein S12	29	18	-0.5698	-	19.7	-0.4526	-	16.7	-0.6818	-
YPR103W	PSB5_YEAST	Proteasome subunit beta type-5	5	3.3	-0.4559	-	2.7	-0.7748	-	3.3	-0.4576	-
YDR071C	PAA1_YEAST	Polyamine N-acetyltransferase 1	13	8.7	-0.4644	-	6.3	-0.9193	-	4	-1.559	NAP
YGL189C	RS26A_YEAST	40S ribosomal protein S26-A	20	13.3	-0.4663	-	13	-0.5122	-	12.7	-0.5413	-
YMR260C	IF1A_YEAST	Eukaryotic translation initiation factor 1A	6	2.7	-1.022	-	4	-0.4677	-	2.7	-1.024	-
YER025W	IF2G_YEAST	Eukaryotic translation initiation factor 2 subunit gamma	37.5	25	-0.4679	-	22	-0.6611	-	19	-0.8634	-
YDL097C	RPN6_YEAST	26S proteasome regulatory subunit RPN6	9.5	5.3	-0.7053	-	6.3	-0.472	-	5.7	-0.6215	-
YDL182W	HOSC_YEAST	Homocitrate synthase, cytosolic isozyme	17.2	11.3	-0.4866	-	9	-0.8249	-	5.3	-1.559	NAP
YOR303W	CARA_YEAST	Carbamoyl-phosphate synthase arginine-specific small chain	22.2	13.3	-0.6192	-	14.7	-0.4925	-	13	-0.6571	-
YPL061W	ALDH6_YEAST	Magnesium-activated aldehyde dehydrogenase, cytosolic	178.5	88.3	-0.8989	-	117	-0.5036	-	110.7	-0.5758	-
YAL016W	2AAA_YEAST	Protein phosphatase PP2A regulatory subunit A	7.2	4	-0.7259	-	4.7	-0.5191	-	4.3	-0.6154	-
YFL039C	ACT_YEAST	Actin	138.5	88	-0.5386	-	89.7	-0.5213	-	80.7	-0.6657	-
YGR192C	G3P3_YEAST	Glyceraldehyde-3-phosphate dehydrogenase 3	168	108	-0.5218	-	97	-0.6864	-	96.3	-0.6883	-
YLR432W	IMDH3_YEAST	Inosine-5'-monophosphate dehydrogenase 3	23.5	14.7	-0.5612	-	7	-1.625	NAP	8.7	-1.314	NAP
YCR084C	TUP1_YEAST	General transcriptional corepressor TUP1	19.2	12	-0.5621	-	1.7	-3.334	NAP	2.7	-2.685	NAP
YGR185C	SYYC_YEAST	Tyrosine--tRNA ligase, cytoplasmic	25.2	15.7	-0.5699	-	8.3	-1.481	NAP	10.7	-1.121	NAP
YJL050W	MTR4_YEAST	ATP-dependent RNA helicase DOB1	6.5	4	-0.5713	-	3.7	-0.7025	-	3	-0.9742	-
YKL035W	UGPA1_YEAST	UTP--glucose-1-phosphate uridylyltransferase	32.5	20	-0.5825	-	18.7	-0.6911	-	19.3	-0.6328	-
YBR145W	ADH5_YEAST	Alcohol dehydrogenase 5	2.8	1.3	-0.8719	-	1.7	-0.583	-	1.3	-0.8735	-
YMR261C	TPS3_YEAST	Trehalose synthase complex regulatory subunit TPS3	8.8	5.3	-0.5884	-	3.3	-1.257	NAP	2.7	-1.559	NAP
YJR045C	HSP77_YEAST	Heat shock protein SSC1, mitochondrial	113	69	-0.5957	-	48.3	-1.118	NAP	49.7	-1.071	NAP
YGL245W	SYEC_YEAST	Glutamate--tRNA ligase, cytoplasmic	113	68.3	-0.6097	-	61	-0.7829	-	64	-0.7058	-
YGR218W	XPO1_YEAST	Exportin-1	10.5	4.7	-1.036	NAP	6.3	-0.6146	-	5.7	-0.764	-
YHR107C	CDC12_YEAST	Cell division control protein 12	15.2	9	-0.6389	-	2.3	-2.543	NAP	1.7	-2.993	NAP
YLR180W	METK1_YEAST	S-adenosylmethionine synthase 1	52	30.7	-0.6447	-	26.7	-0.8552	-	26.7	-0.8472	-
YER069W	ARG56_YEAST	Protein ARG5,6, mitochondrial	50.8	19.3	-1.272	NAP	30	-0.651	-	18	-1.376	NAP
YOL059W	GPD2_YEAST	Glycerol-3-phosphate dehydrogenase [NAD(+)] 2, mitochondrial	12	7	-0.6536	-	5.3	-1.048	NAP	5.7	-0.9545	-
YGR019W	GABAT_YEAST	4-aminobutyrate aminotransferase	9.8	5.7	-0.6567	-	5.3	-0.7519	-	5.3	-0.744	-
YOL021C	RRP44_YEAST	Exosome complex exonuclease DIS3	3.5	2	-0.6609	-	0	-4.815	-	1.3	-1.207	-
YAL005C	HSP71_YEAST	Heat shock protein SSA1	39.5	23	-0.6624	-	20.7	-0.8255	-	20	-0.8646	-
YBR249C	AROG_YEAST	Phospho-2-dehydro-3-deoxyheptonate aldolase, tyrosine-inhibited	37.8	14	-1.309	NAP	22	-0.6707	-	17	-1.032	NAP
YBL051C	PIN4_YEAST	RNA-binding protein PIN4	5.2	3	-0.6711	-	1	-2.159	-	1	-2.151	-
YDL061C	RS29B_YEAST	40S ribosomal protein S29-B	5.2	3	-0.6711	-	1.3	-1.783	-	1.3	-1.775	-
YOR298C-A	MBF1_YEAST	Multiprotein-bridging factor 1	19.2	11	-0.6863	-	2	-3.087	NAP	2.3	-2.869	NAP
YIL083C	PPCS_YEAST	Phosphopantothenate--cysteine ligase CAB2	3	1.7	-0.694	-	0.3	-2.682	-	0	-4.598	-
YBR089C-A	NHP6B_YEAST	Non-histone chromosomal protein 6B	3	1.7	-0.694	-	0.7	-1.887	-	1.7	-0.6956	-
YGL009C	LEUC_YEAST	3-isopropylmalate dehydratase	111	52.3	-0.968	-	63.7	-0.6956	-	35.7	-1.521	NAP
YAL003W	EF1B_YEAST	Elongation factor 1-beta	21.5	12	-0.7206	-	2	-3.246	NAP	1.7	-3.485	NAP
YIL033C	KAPR_YEAST	cAMP-dependent protein kinase regulatory subunit	10.2	5.7	-0.7279	-	1.7	-2.433	NAP	1.7	-2.425	NAP
YGL148W	AROC_YEAST	Chorismate synthase	29.5	16.3	-0.7336	-	2.3	-3.489	NAP	2.7	-3.297	NAP
YML057W	PP2B2_YEAST	Serine/threonine-protein phosphatase 2B catalytic subunit A2	2.5	1	-1.117	-	0.7	-1.636	-	1.3	-0.7425	-
YHR128W	UPP_YEAST	Uracil phosphoribosyltransferase	17.5	9.3	-0.7841	-	9.7	-0.7437	-	5.7	-1.494	NAP
YGL105W	ARC1_YEAST	tRNA-aminoacylation cofactor ARC1	61.8	34	-0.7438	-	27.7	-1.05	NAP	33	-0.7884	-
YIL109C	SEC24_YEAST	Protein transport protein SEC24	23.2	12.7	-0.7555	-	10.3	-1.056	NAP	5.7	-1.901	NAP
YOR109W	INP53_YEAST	Polyphosphatidylinositol phosphatase INP53	3.8	2	-0.757	-	0	-4.911	-	0	-4.908	-
YLR244C	MAP1_YEAST	Methionine aminopeptidase 1	14.8	8	-0.7588	-	6.3	-1.1	NAP	4.7	-1.523	NAP
YPR191W	QCR2_YEAST	Cytochrome b-c1 complex subunit 2, mitochondrial	14.8	7.3	-0.8824	-	8	-0.7684	-	5.7	-1.249	NAP
YKL054C	DEF1_YEAST	RNA polymerase II degradation factor 1	6.2	3.3	-0.7706	-	0	-5.629	NAP	0.7	-2.907	NAP
YMR235C	RNA1_YEAST	Ran GTPase-activating protein 1	18.5	6	-1.491	NAP	10	-0.775	-	5.7	-1.574	NAP
YOR128C	PUR6_YEAST	Phosphoribosylaminoimidazole carboxylase	32.2	17.3	-0.7765	-	15.3	-0.9618	-	14.7	-1.017	NAP
YOR347C	KPYK2_YEAST	Pyruvate kinase 2	8.8	1	-2.873	NAP	3.3	-1.257	NAP	4.7	-0.7782	-
YBR115C	LYS2_YEAST	L-2-aminoadipate reductase	136.5	55	-1.195	NAP	73.7	-0.7835	-	64.7	-0.9631	-
YKR059W	IF4A_YEAST	ATP-dependent RNA helicase eIF4A	100.2	39	-1.244	NAP	54	-0.7859	-	32.3	-1.516	NAP
YDR129C	FIMB_YEAST	Fimbrin	31.8	15	-0.9611	-	17	-0.7916	-	12.7	-1.205	NAP
YBR213W	MET8_YEAST	Siroheme biosynthesis protein MET8	4.5	2.3	-0.8013	-	0.7	-2.452	-	0.7	-2.445	-
YER178W	ODPA_YEAST	Pyruvate dehydrogenase E1 component subunit alpha, mitochondrial	43	22.7	-0.8054	-	14	-1.506	NAP	10.7	-1.886	NAP
YDR280W	RRP45_YEAST	Exosome complex component RRP45	2	1	-0.8126	-	0	-4.046	-	0	-4.043	-
YNL009W	IDHH_YEAST	Isocitrate dehydrogenase [NADP]	2	1	-0.8126	-	1	-0.8215	-	1	-0.8142	-
YER048C	CAJ1_YEAST	Protein CAJ1	9	4.7	-0.8166	-	1.3	-2.546	NAP	1.7	-2.24	NAP
YMR237W	BCH1_YEAST	Protein BCH1	2	0	-4.042	-	1	-0.8215	-	0	-4.043	-
YDL205C	HEM3_YEAST	Porphobilinogen deaminase	2	0.3	-2.119	-	1	-0.8215	-	0	-4.043	-
YNL135C	FKBP_YEAST	FK506-binding protein 1	2	0.7	-1.323	-	1	-0.8215	-	0.7	-1.324	-
YHR019C	SYNC_YEAST	Asparagine--tRNA ligase, cytoplasmic	58.2	30.3	-0.8238	-	28.7	-0.9147	-	27.7	-0.9577	-
YER055C	HIS1_YEAST	ATP phosphoribosyltransferase	42	6.7	-2.519	NAP	22	-0.8241	-	21.3	-0.8603	-
YGR253C	PSA5_YEAST	Proteasome subunit alpha type-5	16	7	-1.065	NAP	8.3	-0.8267	-	6	-1.285	NAP
YML100W	TSL1_YEAST	Trehalose synthase complex regulatory subunit TSL1	11	5.7	-0.8286	-	5.7	-0.8382	-	5.3	-0.9159	-
YMR196W	YM54_YEAST	Uncharacterized protein YMR196W	0.8	0.3	-0.8427	-	0	-2.77	-	0.3	-0.8441	-
YNL066W	SUN4_YEAST	Probable secreted beta-glucosidase SUN4	0.8	0.3	-0.8427	-	0	-2.77	-	0	-2.767	-
YLR390W-A	CCW14_YEAST	Covalently-linked cell wall protein 14	0.8	0.3	-0.8427	-	0	-2.77	-	0	-2.767	-
YKR028W	SA190_YEAST	SIT4-associating protein SAP190	0.8	0	-2.766	-	0	-2.77	-	0.3	-0.8441	-
YLR396C	VPS33_YEAST	Vacuolar protein sorting-associated protein 33	0.8	0	-2.766	-	0.3	-0.8503	-	0.3	-0.8441	-
YDR234W	LYS4_YEAST	Homoaconitase, mitochondrial	41	20	-0.9165	-	20	-0.9262	-	21	-0.8482	-
YGL016W	KA122_YEAST	Importin beta-like protein KAP122	0.8	0	-2.766	-	0.3	-0.8503	-	0	-2.767	-
YBL091C	MAP2_YEAST	Methionine aminopeptidase 2	10.5	4.7	-1.036	NAP	5.3	-0.8575	-	4.3	-1.142	NAP
YDL084W	SUB2_YEAST	ATP-dependent RNA helicase SUB2	49.8	23	-0.9942	-	25.3	-0.8652	-	11.7	-1.968	NAP
YKR018C	YKR18_YEAST	Mitochondrial outer membrane protein YKR018C	8	2	-1.824	NAP	4	-0.8751	-	3.3	-1.122	NAP
YOR198C	BFR1_YEAST	Nuclear segregation protein BFR1	39.2	19.7	-0.8778	-	2.3	-3.899	NAP	8	-2.165	NAP
YGR001C	EFM5_YEAST	Protein-lysine N-methyltransferase EFM5	4.8	2	-1.088	-	2.3	-0.8866	-	0	-5.239	-
YER012W	PSB4_YEAST	Proteasome subunit beta type-4	6.8	1.3	-2.128	NAP	3.3	-0.8889	-	2	-1.585	NAP
YDL100C	GET3_YEAST	ATPase GET3	11.5	5.7	-0.892	-	5.3	-0.9872	-	5.7	-0.8937	-
YCR088W	ABP1_YEAST	Actin-binding protein	24.2	12	-0.8932	-	5.7	-1.97	NAP	5.7	-1.962	NAP
YPR033C	SYH_YEAST	Histidine--tRNA ligase, mitochondrial	45.8	22.3	-0.9158	-	13	-1.701	NAP	7	-2.575	NAP
YPR181C	SEC23_YEAST	Protein transport protein SEC23	22	10.7	-0.9217	-	5	-2.006	NAP	5	-1.999	NAP
YNR035C	ARPC2_YEAST	Actin-related protein 2/3 complex subunit 2	9.8	4.7	-0.9305	-	2	-2.115	NAP	1.7	-2.354	NAP
YJR026W	YJ11A_YEAST	Transposon Ty1-JR1 Gag polyprotein	4.2	2	-0.932	-	2	-0.9413	-	2	-0.9336	-
YOL098C	YO098_YEAST	Uncharacterized protein YOL098C	4.2	1.3	-1.477	-	1.3	-1.486	-	2	-0.9336	-
YER052C	AK_YEAST	Aspartokinase	42.2	20.3	-0.936	-	10.3	-1.914	NAP	8.7	-2.157	NAP
YMR277W	FCP1_YEAST	RNA polymerase II subunit A C-terminal domain phosphatase	1.5	0.7	-0.9365	-	0.3	-1.74	-	0.3	-1.734	-
YIR035C	YIV5_YEAST	Uncharacterized oxidoreductase YIR035C	1.5	0.3	-1.733	-	0.7	-0.945	-	0	-3.657	-
YGR155W	CBS_YEAST	Cystathionine beta-synthase	83.2	33.7	-1.188	NAP	40	-0.95	-	30.3	-1.34	NAP
YCL034W	LSB5_YEAST	LAS seventeen-binding protein 5	5	0.7	-2.591	-	2.3	-0.9587	-	0.7	-2.593	-
YIL078W	SYTC_YEAST	Threonine--tRNA ligase, cytoplasmic	95.5	42.7	-1.045	NAP	45	-0.9783	-	45.3	-0.9597	-
YDR098C	GLRX3_YEAST	Monothiol glutaredoxin-3	3	1.3	-0.992	-	1	-1.377	-	0.7	-1.88	-
YKR057W	RS21A_YEAST	40S ribosomal protein S21-A	3	1.3	-0.992	-	0	-4.601	-	0.7	-1.88	-
YOR370C	RAEP_YEAST	Rab proteins geranylgeranyltransferase component A	3	1	-1.368	-	1.3	-1.001	-	0.3	-2.676	-
YHR200W	RPN10_YEAST	26S proteasome regulatory subunit RPN10	10.2	3.3	-1.473	NAP	4.7	-1.011	NAP	1.7	-2.425	NAP
YFL028C	CAF16_YEAST	CCR4-associated factor 16	3.8	1	-1.678	-	1.7	-1.013	-	1	-1.68	-
YDL055C	MPG1_YEAST	Mannose-1-phosphate guanyltransferase	76.5	34.3	-1.038	NAP	34.7	-1.034	NAP	34.7	-1.026	NAP
YOR187W	EFTU_YEAST	Elongation factor Tu, mitochondrial	15.5	4.7	-1.592	NAP	7	-1.029	NAP	3.3	-2.065	NAP
YDR258C	HSP78_YEAST	Heat shock protein 78, mitochondrial	10.5	4.7	-1.036	NAP	2	-2.221	NAP	1.7	-2.46	NAP
YBR218C	PYC2_YEAST	Pyruvate carboxylase 2	39.8	16	-1.192	NAP	17	-1.115	NAP	17.7	-1.052	NAP
YGL062W	PYC1_YEAST	Pyruvate carboxylase 1	31	11	-1.37	NAP	13.7	-1.07	NAP	13	-1.133	NAP
YJL001W	PSB1_YEAST	Proteasome subunit beta type-1	4.8	1.3	-1.633	-	1	-2.018	-	2	-1.09	-
YLR286C	CHIT_YEAST	Endochitinase	4	1.7	-1.094	-	1.7	-1.103	-	1.3	-1.394	-
YPL048W	EF1G1_YEAST	Elongation factor 1-gamma 1	46.5	20	-1.098	NAP	10	-2.099	NAP	6.7	-2.667	NAP
YKL013C	ARPC4_YEAST	Actin-related protein 2/3 complex subunit 4	3.2	1.3	-1.103	-	1	-1.488	-	0.3	-2.787	-
YHR029C	YHI9_YEAST	Uncharacterized isomerase YHI9	13.2	5	-1.271	NAP	5.7	-1.104	NAP	4	-1.586	NAP
YDL051W	LHP1_YEAST	La protein homolog	10.2	4.3	-1.106	NAP	0.3	-4.412	NAP	1	-3.1	NAP
YNL104C	LEU1_YEAST	2-isopropylmalate synthase	35.2	15	-1.111	NAP	10.7	-1.608	NAP	8.3	-1.952	NAP
YMR208W	KIME_YEAST	Mevalonate kinase	3.2	0	-4.708	-	1.3	-1.112	-	0.3	-2.787	-
YKR084C	HBS1_YEAST	Elongation factor 1 alpha-like protein	2.5	1	-1.117	-	1	-1.126	-	0.7	-1.628	-
YDR324C	UTP4_YEAST	U3 small nucleolar RNA-associated protein 4	2.5	0	-4.346	-	0	-4.35	-	1	-1.118	-
YLR044C	PDC1_YEAST	Pyruvate decarboxylase isozyme 1	395.5	128	-1.512	NAP	168.3	-1.126	NAP	125.7	-1.54	NAP
YPR173C	VPS4_YEAST	Vacuolar protein sorting-associated protein 4	2.5	0.3	-2.423	-	1	-1.126	-	0	-4.347	-
YML035C	AMPD_YEAST	AMP deaminase	7.2	3	-1.127	NAP	0	-5.839	NAP	0	-5.836	NAP
YKL001C	KAPS_YEAST	Adenylyl-sulfate kinase	31	13	-1.131	NAP	11	-1.38	NAP	5.3	-2.4	NAP
YGL130W	MCE1_YEAST	mRNA-capping enzyme subunit alpha	1.8	0	-3.862	-	0.7	-1.151	-	0	-3.863	-
YDR037W	SYKC_YEAST	Lysine--tRNA ligase, cytoplasmic	78.5	32.3	-1.162	NAP	30.7	-1.247	NAP	26.7	-1.44	NAP
YDR395W	SXM1_YEAST	Importin beta SMX1	8.2	3.3	-1.164	NAP	3	-1.32	NAP	3	-1.312	NAP
YJR109C	CARB_YEAST	Carbamoyl-phosphate synthase arginine-specific large chain	123.5	29.3	-1.954	NAP	50.3	-1.188	NAP	26.3	-2.111	NAP
YLR195C	NMT_YEAST	Glycylpeptide N-tetradecanoyltransferase	4.2	1	-1.853	-	1.7	-1.188	-	0	-5.083	-
YLR153C	ACS2_YEAST	Acetyl-coenzyme A synthetase 2	64	25.7	-1.199	NAP	14.3	-2.044	NAP	9.3	-2.649	NAP
YOR090C	PDP1_YEAST	[Pyruvate dehydrogenase [acetyl-transferring]]-phosphatase 1, mitochondrial	1	0.3	-1.204	-	0	-3.131	-	0.3	-1.205	-
YDL111C	RRP42_YEAST	Exosome complex component RRP42	1	0.3	-1.204	-	0.3	-1.211	-	0	-3.128	-
YLR433C	PP2B1_YEAST	Serine/threonine-protein phosphatase 2B catalytic subunit A1	1	0.3	-1.204	-	0	-3.131	-	0	-3.128	-
YGL172W	NUP49_YEAST	Nucleoporin NUP49/NSP49	1	0.3	-1.204	-	0.3	-1.211	-	0.3	-1.205	-
YNL208W	YNU8_YEAST	Uncharacterized protein YNL208W	1	0.3	-1.204	-	0	-3.131	-	0	-3.128	-
YJR007W	IF2A_YEAST	Eukaryotic translation initiation factor 2 subunit alpha	11	4.3	-1.206	NAP	2	-2.287	NAP	1.7	-2.526	NAP
YGR282C	BGL2_YEAST	Glucan 1,3-beta-glucosidase	8.5	3.3	-1.206	NAP	1	-2.841	NAP	1.3	-2.457	NAP
YER081W	SERA_YEAST	D-3-phosphoglycerate dehydrogenase 1	30	11.3	-1.28	NAP	12	-1.208	NAP	6.7	-2.037	NAP
YOR280C	FSH3_YEAST	Family of serine hydrolases 3	1	0	-3.127	-	0.3	-1.211	-	0	-3.128	-
YJL060W	BNA3_YEAST	Probable kynurenine--oxoglutarate transaminase BNA3	33.5	3.3	-3.169	NAP	13.3	-1.216	NAP	8.7	-1.823	NAP
YMR125W	NCBP1_YEAST	Nuclear cap-binding protein complex subunit 1	10.2	4	-1.218	NAP	3	-1.629	NAP	0.7	-3.609	NAP
YOR157C	PSB2_YEAST	Proteasome subunit beta type-2	5.2	2	-1.229	-	1.3	-1.783	-	1	-2.151	-
YKL152C	PMG1_YEAST	Phosphoglycerate mutase 1	182	71	-1.242	NAP	61	-1.47	NAP	62.7	-1.423	NAP
YFR052W	RPN12_YEAST	26S proteasome regulatory subunit RPN12	10.5	3	-1.654	NAP	4	-1.262	NAP	1.7	-2.46	NAP
YOR230W	WTM1_YEAST	Transcriptional modulator WTM1	43.8	9.3	-2.1	NAP	16.7	-1.281	NAP	10	-2.003	NAP
YER043C	SAHH_YEAST	Adenosylhomocysteinase	86.5	31.3	-1.347	NAP	33	-1.282	NAP	27	-1.562	NAP
YFR004W	RPN11_YEAST	Ubiquitin carboxyl-terminal hydrolase RPN11	10.8	4	-1.286	NAP	2	-2.254	NAP	1	-3.167	NAP
YMR217W	GUAA_YEAST	GMP synthase [glutamine-hydrolyzing]	57.5	16.3	-1.693	NAP	21.7	-1.298	NAP	18.3	-1.53	NAP
YNL016W	PUB1_YEAST	Nuclear and cytoplasmic polyadenylated RNA-binding protein PUB1	8.2	3	-1.31	NAP	2.7	-1.483	NAP	2.3	-1.659	NAP
YBR281C	DUG2_YEAST	Probable di- and tripeptidase DUG2	6.5	2.3	-1.319	NAP	2.3	-1.329	NAP	2.3	-1.321	NAP
YGR229C	SMI1_YEAST	Cell wall assembly regulator SMI1	2	0.7	-1.323	-	0.3	-2.127	-	0	-4.043	-
YCL043C	PDI_YEAST	Protein disulfide-isomerase	43	15.7	-1.335	NAP	13	-1.612	NAP	11	-1.842	NAP
YGR209C	TRX2_YEAST	Thioredoxin-2	4.8	1.7	-1.335	-	1.7	-1.344	-	1.7	-1.336	-
YIL074C	SER33_YEAST	D-3-phosphoglycerate dehydrogenase 2	21.2	7.7	-1.342	NAP	5.7	-1.78	NAP	2.3	-3.01	NAP
YOR332W	VATE_YEAST	V-type proton ATPase subunit E	21.2	7.7	-1.342	NAP	5	-1.957	NAP	5.7	-1.772	NAP
YFL018C	DLDH_YEAST	Dihydrolipoyl dehydrogenase, mitochondrial	41.5	15	-1.346	NAP	1.7	-4.437	NAP	0.7	-5.613	NAP
YGR264C	SYMC_YEAST	Methionine--tRNA ligase, cytoplasmic	42	15	-1.363	NAP	11	-1.816	NAP	10.7	-1.852	NAP
YDL078C	MDHP_YEAST	Malate dehydrogenase, peroxisomal	14.2	5	-1.375	NAP	0.3	-4.882	NAP	1	-3.57	NAP
YOR281C	PLP2_YEAST	Phosducin-like protein 2	3	0.3	-2.674	-	1	-1.377	-	0	-4.598	-
YBL076C	SYIC_YEAST	Isoleucine--tRNA ligase, cytoplasmic	190	67	-1.387	NAP	64.7	-1.448	NAP	66.7	-1.396	NAP
YJL026W	RIR2_YEAST	Ribonucleoside-diphosphate reductase small chain 1	25.8	5.3	-2.132	NAP	9	-1.399	NAP	5	-2.224	NAP
YIR034C	LYS1_YEAST	Saccharopine dehydrogenase [NAD(+), L-lysine-forming]	44	15.3	-1.399	NAP	5.7	-2.826	NAP	4.7	-3.091	NAP
YCL030C	HIS2_YEAST	Histidine biosynthesis trifunctional protein	136.5	43	-1.549	NAP	48	-1.4	NAP	40.7	-1.631	NAP
YJL123C	MTC1_YEAST	Maintenance of telomere capping protein 1	9.8	3.3	-1.402	NAP	0.7	-3.546	NAP	0	-6.257	NAP
YGR094W	SYV_YEAST	Valine--tRNA ligase, mitochondrial	107	30	-1.715	NAP	37.3	-1.411	NAP	22	-2.163	NAP
YDL147W	RPN5_YEAST	26S proteasome regulatory subunit RPN5	10.8	3.3	-1.541	NAP	3.7	-1.417	NAP	3.3	-1.542	NAP
YOR323C	PROA_YEAST	Gamma-glutamyl phosphate reductase	28.2	5.7	-2.179	NAP	9.7	-1.431	NAP	5	-2.357	NAP
YPL028W	THIL_YEAST	Acetyl-CoA acetyltransferase	40.5	13.7	-1.444	NAP	1.7	-4.402	NAP	1	-5.068	NAP
YMR315W	YM94_YEAST	Uncharacterized protein YMR315W	24	8	-1.456	NAP	5.7	-1.955	NAP	4.7	-2.22	NAP
YOR184W	SERC_YEAST	Phosphoserine aminotransferase	52	11.3	-2.071	NAP	17.3	-1.473	NAP	13.7	-1.806	NAP
YAL060W	BDH1_YEAST	(R,R)-butanediol dehydrogenase	7.2	2.3	-1.474	NAP	1.7	-1.941	NAP	1.3	-2.231	NAP
YAR007C	RFA1_YEAST	Replication factor A protein 1	4.2	0.7	-2.363	-	1.3	-1.486	-	1.3	-1.479	-
YJR014W	DENR_YEAST	Translation machinery-associated protein 22	3.2	1	-1.479	-	0	-4.712	-	0	-4.709	-
YDR335W	MSN5_YEAST	Protein MSN5	4.2	0	-5.082	-	1.3	-1.486	-	0	-5.083	-
YOR124C	UBP2_YEAST	Ubiquitin carboxyl-terminal hydrolase 2	2.2	0.3	-2.279	-	0.7	-1.491	-	0	-4.203	-
YMR130W	YM14_YEAST	Uncharacterized protein YMR130W	1.2	0.3	-1.492	-	0.3	-1.5	-	0	-3.416	-
YFL044C	OTU1_YEAST	Ubiquitin thioesterase OTU1	1.2	0.3	-1.492	-	0.3	-1.5	-	0.3	-1.494	-
YOL038W	PSA4_YEAST	Proteasome subunit alpha type-4	12.5	4	-1.501	NAP	2.7	-2.075	NAP	2.7	-2.067	NAP
YNL220W	PURA_YEAST	Adenylosuccinate synthetase	60.2	14.7	-1.915	NAP	19.7	-1.504	NAP	11	-2.328	NAP
YOR335C	SYA_YEAST	Alanine--tRNA ligase, mitochondrial	79.2	25.7	-1.507	NAP	22.3	-1.716	NAP	20	-1.867	NAP
YPL145C	KES1_YEAST	Oxysterol-binding protein homolog 4	18.8	3	-2.482	NAP	6	-1.52	NAP	3.3	-2.338	NAP
YGR180C	RIR4_YEAST	Ribonucleoside-diphosphate reductase small chain 2	37.5	7	-2.287	NAP	12	-1.529	NAP	7	-2.289	NAP
YGR207C	ETFB_YEAST	Probable electron transfer flavoprotein subunit beta	5.5	1.7	-1.541	-	1.3	-1.848	-	0.7	-2.727	-
YDL226C	GCS1_YEAST	ADP-ribosylation factor GTPase-activating protein GCS1	9.8	3	-1.548	NAP	0.3	-4.341	NAP	0.7	-3.538	NAP
YDR023W	SYSC_YEAST	Serine--tRNA ligase, cytoplasmic	54.2	17	-1.552	NAP	5.7	-3.127	NAP	7	-2.82	NAP
YGR048W	UFD1_YEAST	Ubiquitin fusion degradation protein 1	0.2	0	-1.553	-	0	-1.556	-	0	-1.553	-
YPL100W	ATG21_YEAST	Autophagy-related protein 21	0.2	0	-1.553	-	0	-1.556	-	0	-1.553	-
YNL035C	YND5_YEAST	Uncharacterized WD repeat-containing protein YNL035C	0.2	0	-1.553	-	0	-1.556	-	0	-1.553	-
YDR376W	ADRO_YEAST	Probable NADPH:adrenodoxin oxidoreductase, mitochondrial	0.2	0	-1.553	-	0	-1.556	-	0	-1.553	-
YJL049W	YJE9_YEAST	Uncharacterized protein YJL049W	0.2	0	-1.553	-	0	-1.556	-	0	-1.553	-
YIL007C	PSMD9_YEAST	Probable 26S proteasome regulatory subunit p27	0.2	0	-1.553	-	0	-1.556	-	0	-1.553	-
YLR435W	TSR2_YEAST	Pre-rRNA-processing protein TSR2	0.2	0	-1.553	-	0	-1.556	-	0	-1.553	-
YPL183C	WDR6_YEAST	Regulator of Ty1 transposition protein 10	0.2	0	-1.553	-	0	-1.556	-	0	-1.553	-
YPL067C	YP067_YEAST	Uncharacterized protein YPL067C	0.2	0	-1.553	-	0	-1.556	-	0	-1.553	-
YNL153C	PFD4_YEAST	Prefoldin subunit 4	0.2	0	-1.553	-	0	-1.556	-	0	-1.553	-
YIR004W	DJP1_YEAST	DnaJ-like protein 1	0.2	0	-1.553	-	0	-1.556	-	0	-1.553	-
YGR262C	BUD32_YEAST	EKC/KEOPS complex subunit BUD32	0.2	0	-1.553	-	0	-1.556	-	0	-1.553	-
YMR113W	FOLD_YEAST	Dihydrofolate synthetase	0.2	0	-1.553	-	0	-1.556	-	0	-1.553	-
YDR358W	GGA1_YEAST	ADP-ribosylation factor-binding protein GGA1	0.2	0	-1.553	-	0	-1.556	-	0	-1.553	-
YDR049W	VMS1_YEAST	Protein VMS1	0.2	0	-1.553	-	0	-1.556	-	0	-1.553	-
YGL028C	SCW11_YEAST	Probable family 17 glucosidase SCW11	0.2	0	-1.553	-	0	-1.556	-	0	-1.553	-
YLR231C	KYNU_YEAST	Kynureninase	0.2	0	-1.553	-	0	-1.556	-	0	-1.553	-
YER107C	GLE2_YEAST	Nucleoporin GLE2	0.2	0	-1.553	-	0	-1.556	-	0	-1.553	-
YDL101C	DUN1_YEAST	DNA damage response protein kinase DUN1	0.2	0	-1.553	-	0	-1.556	-	0	-1.553	-
YER087W	SYPM_YEAST	Probable proline--tRNA ligase, mitochondrial	0.2	0	-1.553	-	0	-1.556	-	0	-1.553	-
YPR158C-D	YP14B_YEAST	Transposon Ty1-PR3 Gag-Pol polyprotein	0.2	0	-1.553	-	0	-1.556	-	0	-1.553	-
YOR155C	ISN1_YEAST	IMP-specific 5'-nucleotidase 1	0.2	0	-1.553	-	0	-1.556	-	0	-1.553	-
YKL130C	SHE2_YEAST	SWI5-dependent HO expression protein 2	0.2	0	-1.553	-	0	-1.556	-	0	-1.553	-
YPR048W	NDOR1_YEAST	NADPH-dependent diflavin oxidoreductase 1	0.2	0	-1.553	-	0	-1.556	-	0	-1.553	-
YER163C	CHAC_YEAST	Glutathione-specific gamma-glutamylcyclotransferase	0.2	0	-1.553	-	0	-1.556	-	0	-1.553	-
YBL075C	HSP73_YEAST	Heat shock protein SSA3	0.2	0	-1.553	-	0	-1.556	-	0	-1.553	-
YHL039W	EFM1_YEAST	Protein-lysine N-methyltransferase EFM1	0.2	0	-1.553	-	0	-1.556	-	0	-1.553	-
YKL019W	FNTA_YEAST	Protein farnesyltransferase/geranylgeranyltransferase type-1 subunit alpha	0.2	0	-1.553	-	0	-1.556	-	0	-1.553	-
YKL160W	ELF1_YEAST	Transcription elongation factor 1	0.2	0	-1.553	-	0	-1.556	-	0	-1.553	-
YPL216W	YP216_YEAST	Putative ISWI chromatin-remodeling complex subunit YPL216W	0.2	0	-1.553	-	0	-1.556	-	0	-1.553	-
YDR007W	TRPF_YEAST	N-(5'-phosphoribosyl)anthranilate isomerase	0.2	0	-1.553	-	0	-1.556	-	0	-1.553	-
YLR059C	ORN_YEAST	Oligoribonuclease, mitochondrial	0.2	0	-1.553	-	0	-1.556	-	0	-1.553	-
YJR096W	YJ66_YEAST	Uncharacterized oxidoreductase YJR096W	0.2	0	-1.553	-	0	-1.556	-	0	-1.553	-
YOL149W	DCP1_YEAST	mRNA-decapping enzyme subunit 1	0.2	0	-1.553	-	0	-1.556	-	0	-1.553	-
YJL121C	RPE_YEAST	Ribulose-phosphate 3-epimerase	0.2	0	-1.553	-	0	-1.556	-	0	-1.553	-
YOR131C	YOR31_YEAST	Putative uncharacterized hydrolase YOR131C	0.2	0	-1.553	-	0	-1.556	-	0	-1.553	-
YGL185C	YGT5_YEAST	Putative 2-hydroxyacid dehydrogenase YGL185C	0.2	0	-1.553	-	0	-1.556	-	0	-1.553	-
YLR287C	YL287_YEAST	Uncharacterized protein YLR287C	0.2	0	-1.553	-	0	-1.556	-	0	-1.553	-
YOL031C	SIL1_YEAST	Nucleotide exchange factor SIL1	0.2	0	-1.553	-	0	-1.556	-	0	-1.553	-
YGL224C	SDT1_YEAST	Suppressor of disruption of TFIIS	0.2	0	-1.553	-	0	-1.556	-	0	-1.553	-
YMR303C	ADH2_YEAST	Alcohol dehydrogenase 2	0.2	0	-1.553	-	0	-1.556	-	0	-1.553	-
YBR246W	DPH7_YEAST	Diphthine methyltransferase	0.2	0	-1.553	-	0	-1.556	-	0	-1.553	-
YPL203W	KAPB_YEAST	cAMP-dependent protein kinase type 2	0.2	0	-1.553	-	0	-1.556	-	0	-1.553	-
YLR025W	SNF7_YEAST	Vacuolar-sorting protein SNF7	0.2	0	-1.553	-	0	-1.556	-	0	-1.553	-
YDR020C	DAS2_YEAST	Putative uridine kinase DAS2	0.2	0	-1.553	-	0	-1.556	-	0	-1.553	-
YNR015W	DUS2_YEAST	tRNA-dihydrouridine(20) synthase [NAD(P)+]	0.2	0	-1.553	-	0	-1.556	-	0	-1.553	-
YIL020C	HIS4_YEAST	1-(5-phosphoribosyl)-5-[(5-phosphoribosylamino)methylideneamino] imidazole-4-carboxamide isomerase	0.2	0	-1.553	-	0	-1.556	-	0	-1.553	-
YAL038W	KPYK1_YEAST	Pyruvate kinase 1	427.5	133	-1.569	NAP	128.3	-1.63	NAP	128.3	-1.622	NAP
YBR111C	ADPP_YEAST	ADP-ribose pyrophosphatase	7.8	2.3	-1.569	NAP	2	-1.789	NAP	0.7	-3.212	NAP
YIL123W	SIM1_YEAST	Probable secreted beta-glucosidase SIM1	3.5	1	-1.582	-	1	-1.591	-	0.3	-2.889	-
YBR034C	HMT1_YEAST	Protein arginine N-methyltransferase 1	6.8	0.3	-3.811	NAP	2	-1.593	NAP	0.3	-3.812	NAP
YJL101C	GSH1_YEAST	Glutamate--cysteine ligase	6.8	0.7	-3.015	NAP	2	-1.593	NAP	0.3	-3.812	NAP
YHR025W	KHSE_YEAST	Homoserine kinase	17.8	3	-2.404	NAP	5.3	-1.608	NAP	1.7	-3.21	NAP
YML131W	YMN1_YEAST	Uncharacterized membrane protein YML131W	2.5	0.7	-1.627	-	0.7	-1.636	-	0.7	-1.628	-
YPL228W	CET1_YEAST	mRNA-capping enzyme subunit beta	2.5	0.7	-1.627	-	0	-4.35	-	0	-4.347	-
YGR187C	HGH1_YEAST	Protein HGH1	2.5	0	-4.346	-	0.7	-1.636	-	0	-4.347	-
YBR229C	GLU2A_YEAST	Glucosidase 2 subunit alpha	2.5	0	-4.346	-	0.7	-1.636	-	0.3	-2.424	-
YML069W	POB3_YEAST	FACT complex subunit POB3	12.8	3.7	-1.651	NAP	2.7	-2.103	NAP	3.3	-1.786	NAP
YGR285C	ZUO1_YEAST	Zuotin	51.8	15	-1.664	NAP	5.7	-3.059	NAP	10	-2.245	NAP
YJR103W	URA8_YEAST	CTP synthase 2	6	1.7	-1.664	NAP	0	-5.571	NAP	1.3	-1.964	NAP
YKL210W	UBA1_YEAST	Ubiquitin-activating enzyme E1 1	78.8	10.7	-2.755	NAP	23	-1.665	NAP	7.7	-3.227	NAP
YEL034W	IF5A1_YEAST	Eukaryotic translation initiation factor 5A-1	23.2	6.7	-1.669	NAP	3.7	-2.521	NAP	3.3	-2.646	NAP
YDL066W	IDHP_YEAST	Isocitrate dehydrogenase [NADP], mitochondrial	72.8	19	-1.815	NAP	18.3	-1.876	NAP	21	-1.674	NAP
YML092C	PSA2_YEAST	Proteasome subunit alpha type-2	11.8	2.3	-2.161	NAP	3.3	-1.677	NAP	2.3	-2.163	NAP
YOL086C	ADH1_YEAST	Alcohol dehydrogenase 1	242.5	58.7	-1.93	NAP	69.7	-1.692	NAP	52	-2.105	NAP
YLR058C	GLYC_YEAST	Serine hydroxymethyltransferase, cytosolic	144	41	-1.694	NAP	29.7	-2.169	NAP	24	-2.466	NAP
YLR270W	DCPS_YEAST	m7GpppX diphosphatase	14.2	0.3	-4.874	NAP	4	-1.698	NAP	1	-3.57	NAP
YLL018C	SYDC_YEAST	Aspartate--tRNA ligase, cytoplasmic	69	18.3	-1.79	NAP	19.7	-1.699	NAP	14.7	-2.112	NAP
YHR037W	PUT2_YEAST	Delta-1-pyrroline-5-carboxylate dehydrogenase, mitochondrial	12	2.3	-2.191	NAP	2.3	-2.2	NAP	3.3	-1.699	NAP
YMR300C	PUR1_YEAST	Amidophosphoribosyltransferase	35.2	7	-2.198	NAP	10	-1.7	NAP	9.3	-1.791	NAP
YCR072C	NLE1_YEAST	Ribosome assembly protein 4	1.5	0.3	-1.733	-	0	-3.66	-	0	-3.657	-
YDL166C	KAD6_YEAST	Adenylate kinase isoenzyme 6 homolog FAP7	1.5	0.3	-1.733	-	0.3	-1.74	-	0.3	-1.734	-
YPR004C	ETFA_YEAST	Probable electron transfer flavoprotein subunit alpha, mitochondrial	8.8	1.3	-2.497	NAP	1.3	-2.506	NAP	2.3	-1.743	NAP
YDR502C	METK2_YEAST	S-adenosylmethionine synthase 2	65	17.7	-1.757	NAP	16.7	-1.851	NAP	13.3	-2.162	NAP
YDR361C	BCP1_YEAST	Protein BCP1	2.8	0.7	-1.758	-	0.3	-2.562	-	0	-4.478	-
YKR080W	MTD1_YEAST	Methylenetetrahydrofolate dehydrogenase [NAD(+)]	11.2	2.3	-2.099	NAP	3	-1.761	NAP	1.3	-2.856	NAP
YMR116C	GBLP_YEAST	Guanine nucleotide-binding protein subunit beta-like protein	87.5	23.7	-1.766	NAP	21.3	-1.925	NAP	19.7	-2.034	NAP
YER090W	TRPE_YEAST	Anthranilate synthase component 1	31.2	8.3	-1.777	NAP	7.3	-1.969	NAP	5.7	-2.326	NAP
YOR375C	DHE4_YEAST	NADP-specific glutamate dehydrogenase 1	188.5	50.7	-1.778	NAP	46.7	-1.906	NAP	44	-1.983	NAP
YER073W	ALDH5_YEAST	Aldehyde dehydrogenase 5, mitochondrial	19.5	5	-1.824	NAP	2.7	-2.711	NAP	3.3	-2.394	NAP
YCR012W	PGK_YEAST	Phosphoglycerate kinase	360.2	92.3	-1.848	NAP	74.3	-2.17	NAP	73.3	-2.181	NAP
YBR094W	TTL_YEAST	Probable tubulin--tyrosine ligase PBY1	4.2	1	-1.853	-	1	-1.862	-	0.7	-2.365	-
YKL007W	CAPZA_YEAST	F-actin-capping protein subunit alpha	4.2	1	-1.853	-	0.3	-3.167	-	1	-1.855	-
YPL225W	YP225_YEAST	Protein PBDC1 homolog	4.2	1	-1.853	-	0.7	-2.372	-	0	-5.083	-
YIL116W	HIS8_YEAST	Histidinol-phosphate aminotransferase	16	1.7	-3.06	NAP	4	-1.864	NAP	0.7	-4.245	NAP
YDL190C	UFD2_YEAST	E4 ubiquitin-protein ligase UFD2	3	0.3	-2.674	-	0.7	-1.887	-	0.7	-1.88	-
YER177W	BMH1_YEAST	Protein BMH1	16.8	2.7	-2.484	NAP	4	-1.929	NAP	4	-1.921	NAP
YPR035W	GLNA_YEAST	Glutamine synthetase	69	16.7	-1.927	NAP	11.3	-2.488	NAP	10.3	-2.612	NAP
YEL071W	DLD3_YEAST	D-lactate dehydrogenase [cytochrome] 3	115.8	28	-1.928	NAP	22	-2.284	NAP	21	-2.343	NAP
YLR109W	AHP1_YEAST	Peroxiredoxin type-2	76	18.3	-1.93	NAP	13.3	-2.395	NAP	13.3	-2.387	NAP
YPR135W	CTF4_YEAST	DNA polymerase alpha-binding protein	1.8	0.3	-1.939	-	0.3	-1.946	-	0	-3.863	-
YOL111C	MDY2_YEAST	Ubiquitin-like protein MDY2	1.8	0.3	-1.939	-	0	-3.866	-	0	-3.863	-
YPR060C	CHMU_YEAST	Chorismate mutase	6	0	-5.567	NAP	1.3	-1.971	NAP	0	-5.568	NAP
YMR314W	PSA6_YEAST	Proteasome subunit alpha type-6	11.8	2.7	-1.977	NAP	2	-2.381	NAP	0.7	-3.804	NAP
YIR031C	MASZ_YEAST	Malate synthase 2, glyoxysomal	26	5.3	-2.146	NAP	6	-1.989	NAP	5	-2.238	NAP
YOR241W	FOLE_YEAST	Folylpolyglutamate synthase	3.2	0.7	-1.989	-	0.7	-1.998	-	0.3	-2.787	-
YBR169C	HSP79_YEAST	Heat shock protein homolog SSE2	4.8	0.7	-2.519	-	1	-2.018	-	0.7	-2.521	-
YNL313C	EMW1_YEAST	Essential for maintenance of the cell wall protein 1	6.2	1.3	-2.02	NAP	1	-2.405	NAP	0	-5.626	NAP
YJR125C	ENT3_YEAST	Epsin-3	7.8	1.7	-2.026	NAP	0	-5.934	NAP	0	-5.931	NAP
YIL034C	CAPZB_YEAST	F-actin-capping protein subunit beta	6.2	1	-2.396	NAP	1.3	-2.029	NAP	0.7	-2.907	NAP
YLR355C	ILV5_YEAST	Ketol-acid reductoisomerase, mitochondrial	142.2	32	-2.033	NAP	28.3	-2.218	NAP	23	-2.509	NAP
YBR222C	FAT2_YEAST	Peroxisomal-coenzyme A synthetase	12.2	2.7	-2.037	NAP	0.3	-4.666	NAP	0	-6.582	NAP
YJR016C	ILV3_YEAST	Dihydroxy-acid dehydratase, mitochondrial	67.5	15	-2.046	NAP	9.3	-2.733	NAP	8.3	-2.887	NAP
YDR487C	RIB3_YEAST	3,4-dihydroxy-2-butanone 4-phosphate synthase	11	2.3	-2.067	NAP	0.7	-3.717	NAP	0.7	-3.71	NAP
YGR211W	ZPR1_YEAST	Zinc finger protein ZPR1	9.5	0.7	-3.5	NAP	2	-2.078	NAP	0.3	-4.297	NAP
YOR142W	SUCA_YEAST	Succinyl-CoA ligase [ADP-forming] subunit alpha, mitochondrial	20.2	3.7	-2.313	NAP	4.3	-2.089	NAP	2.7	-2.757	NAP
YDR074W	TPS2_YEAST	Trehalose-phosphatase	12.8	2.7	-2.094	NAP	1	-3.418	NAP	1	-3.411	NAP
YGR061C	PUR4_YEAST	Phosphoribosylformylglycinamidine synthase	101.5	20.7	-2.175	NAP	22	-2.095	NAP	21.7	-2.108	NAP
YGL157W	ARI1_YEAST	NADPH-dependent aldehyde reductase ARI1	9.8	2	-2.106	NAP	2	-2.115	NAP	0.7	-3.538	NAP
YNL244C	SUI1_YEAST	Eukaryotic translation initiation factor eIF-1	2	0.3	-2.119	-	0	-4.046	-	0	-4.043	-
YMR170C	ALDH2_YEAST	Aldehyde dehydrogenase [NAD(P)+] 1	2	0.3	-2.119	-	0	-4.046	-	0	-4.043	-
YLR303W	MET17_YEAST	Protein MET17	112	23.3	-2.142	NAP	18.3	-2.498	NAP	17	-2.598	NAP
YDR099W	BMH2_YEAST	Protein BMH2	11.8	2.3	-2.161	NAP	2.3	-2.17	NAP	2.3	-2.163	NAP
YOR374W	ALDH4_YEAST	Potassium-activated aldehyde dehydrogenase, mitochondrial	21.5	4.3	-2.165	NAP	4	-2.287	NAP	3.7	-2.401	NAP
YMR120C	PUR92_YEAST	Bifunctional purine biosynthesis protein ADE17	99.5	20.3	-2.169	NAP	14.7	-2.647	NAP	9.7	-3.234	NAP
YBR170C	NPL4_YEAST	Nuclear protein localization protein 4	3.8	0.7	-2.188	-	0.7	-2.197	-	0	-4.908	-
YBR244W	GPX2_YEAST	Glutathione peroxidase 2	3.8	0.7	-2.188	-	0	-4.911	-	0	-4.908	-
YGL037C	PNC1_YEAST	Nicotinamidase	3.8	0.3	-2.984	-	0	-4.911	-	0.7	-2.19	-
YBR126C	TPS1_YEAST	Alpha,alpha-trehalose-phosphate synthase [UDP-forming] 56 kDa subunit	35.2	7	-2.198	NAP	3.7	-3.119	NAP	3	-3.39	NAP
YDR155C	CYPH_YEAST	Peptidyl-prolyl cis-trans isomerase	35	6.7	-2.257	NAP	3.7	-3.108	NAP	4	-2.979	NAP
YCL050C	APA1_YEAST	Protein APA1	23	3.7	-2.496	NAP	4.3	-2.271	NAP	3.7	-2.498	NAP
YDR516C	EMI2_YEAST	Putative glucokinase-2	5.8	1	-2.278	-	1	-2.287	-	0.3	-3.585	-
YPL260W	YP260_YEAST	UPF0662 protein YPL260W	5.8	1	-2.278	-	0.7	-2.797	-	0.3	-3.585	-
YPL263C	KEL3_YEAST	Kelch repeat-containing protein 3	2.2	0.3	-2.279	-	0	-4.206	-	0	-4.203	-
YMR291W	TDA1_YEAST	Serine/threonine-protein kinase TDA1	0.5	0	-2.283	-	0	-2.287	-	0	-2.284	-
YGR117C	YG32_YEAST	Uncharacterized protein YGR117C	0.5	0	-2.283	-	0	-2.287	-	0	-2.284	-
YDR430C	CYM1_YEAST	Mitochondrial presequence protease	0.5	0	-2.283	-	0	-2.287	-	0	-2.284	-
YEL039C	CYC7_YEAST	Cytochrome c iso-2	0.5	0	-2.283	-	0	-2.287	-	0	-2.284	-
YHR114W	BZZ1_YEAST	Protein BZZ1	0.5	0	-2.283	-	0	-2.287	-	0	-2.284	-
YER016W	BIM1_YEAST	Protein BIM1	0.5	0	-2.283	-	0	-2.287	-	0	-2.284	-
YDR054C	UBC3_YEAST	Ubiquitin-conjugating enzyme E2-34 kDa	0.5	0	-2.283	-	0	-2.287	-	0	-2.284	-
YGR276C	REXO1_YEAST	RNA exonuclease 1	0.5	0	-2.283	-	0	-2.287	-	0	-2.284	-
YKL206C	POC2_YEAST	Proteasome assembly chaperone 2	0.5	0	-2.283	-	0	-2.287	-	0	-2.284	-
YOR229W	WTM2_YEAST	Transcriptional modulator WTM2	0.5	0	-2.283	-	0	-2.287	-	0	-2.284	-
YHL013C	OTU2_YEAST	OTU domain-containing protein 2	0.5	0	-2.283	-	0	-2.287	-	0	-2.284	-
YER063W	THO1_YEAST	Protein THO1	0.5	0	-2.283	-	0	-2.287	-	0	-2.284	-
YDL161W	ENT1_YEAST	Epsin-1	0.5	0	-2.283	-	0	-2.287	-	0	-2.284	-
YDR068W	DOS2_YEAST	Protein DOS2	0.5	0	-2.283	-	0	-2.287	-	0	-2.284	-
YLR163C	MPPB_YEAST	Mitochondrial-processing peptidase subunit beta	0.5	0	-2.283	-	0	-2.287	-	0	-2.284	-
YNL316C	PHA2_YEAST	Putative prephenate dehydratase	0.5	0	-2.283	-	0	-2.287	-	0	-2.284	-
YER134C	MGDP1_YEAST	Putative magnesium-dependent phosphatase YER134C	0.5	0	-2.283	-	0	-2.287	-	0	-2.284	-
YNR006W	VPS27_YEAST	Vacuolar protein sorting-associated protein 27	0.5	0	-2.283	-	0	-2.287	-	0	-2.284	-
YGR167W	CLC1_YEAST	Clathrin light chain	0.5	0	-2.283	-	0	-2.287	-	0	-2.284	-
YKL021C	MAK11_YEAST	Protein MAK11	0.5	0	-2.283	-	0	-2.287	-	0	-2.284	-
YKR070W	YK50_YEAST	Uncharacterized protein YKR070W	0.5	0	-2.283	-	0	-2.287	-	0	-2.284	-
YFR025C	HIS9_YEAST	Histidinol-phosphatase	0.5	0	-2.283	-	0	-2.287	-	0	-2.284	-
YML082W	METX_YEAST	Putative cystathionine gamma-synthase YML082W	0.5	0	-2.283	-	0	-2.287	-	0	-2.284	-
YOL056W	PMG3_YEAST	Phosphoglycerate mutase 3	0.5	0	-2.283	-	0	-2.287	-	0	-2.284	-
YER061C	CEM1_YEAST	3-oxoacyl-[acyl-carrier-protein] synthase homolog	0.5	0	-2.283	-	0	-2.287	-	0	-2.284	-
YMR076C	PDS5_YEAST	Sister chromatid cohesion protein PDS5	0.5	0	-2.283	-	0	-2.287	-	0	-2.284	-
YNL015W	IPB2_YEAST	Protease B inhibitor 2	0.5	0	-2.283	-	0	-2.287	-	0	-2.284	-
YOR039W	CSK2C_YEAST	Casein kinase II subunit beta'	0.5	0	-2.283	-	0	-2.287	-	0	-2.284	-
YPR062W	FCY1_YEAST	Cytosine deaminase	0.5	0	-2.283	-	0	-2.287	-	0	-2.284	-
YNL312W	RFA2_YEAST	Replication factor A protein 2	0.5	0	-2.283	-	0	-2.287	-	0	-2.284	-
YJL217W	REE1_YEAST	Regulation of enolase protein 1	0.5	0	-2.283	-	0	-2.287	-	0	-2.284	-
YPL239W	YAR1_YEAST	Ankyrin repeat-containing protein YAR1	0.5	0	-2.283	-	0	-2.287	-	0	-2.284	-
YBR263W	GLYM_YEAST	Serine hydroxymethyltransferase, mitochondrial	64	12	-2.289	NAP	4.3	-3.743	NAP	8.7	-2.754	NAP
YGL202W	ARO8_YEAST	Aromatic/aminoadipate aminotransferase 1	61	11.3	-2.301	NAP	8	-2.807	NAP	9.3	-2.58	NAP
YNL255C	GIS2_YEAST	Zinc finger protein GIS2	9.5	1.7	-2.316	NAP	0.3	-4.304	NAP	0.7	-3.501	NAP
YER042W	MSRA_YEAST	Peptide methionine sulfoxide reductase	6	1	-2.338	NAP	0	-5.571	NAP	0.3	-3.646	NAP
YNL307C	MCK1_YEAST	Protein kinase MCK1	6	0.3	-3.644	NAP	1	-2.347	NAP	1	-2.34	NAP
YFR050C	PSB7_YEAST	Proteasome subunit beta type-7	4.2	0.7	-2.363	-	0	-5.086	-	0	-5.083	-
YPR148C	YP148_YEAST	Uncharacterized protein YPR148C	4.2	0.3	-3.159	-	0.7	-2.372	-	0.3	-3.16	-
YDR177W	UBC1_YEAST	Ubiquitin-conjugating enzyme E2 1	4.2	0.3	-3.159	-	0.7	-2.372	-	0	-5.083	-
YGR135W	PSA3_YEAST	Proteasome subunit alpha type-3	21.5	3.7	-2.399	NAP	3.7	-2.409	NAP	1.7	-3.485	NAP
YHR208W	BCA1_YEAST	Branched-chain-amino-acid aminotransferase, mitochondrial	42.8	7.3	-2.409	NAP	6	-2.703	NAP	4.7	-3.05	NAP
YHR001W	OSH7_YEAST	Oxysterol-binding protein homolog 7	6.5	0.3	-3.757	NAP	0	-5.685	NAP	1	-2.453	NAP
YPL160W	SYLC_YEAST	Leucine--tRNA ligase, cytoplasmic	109.5	18	-2.482	NAP	15.3	-2.721	NAP	16.7	-2.594	NAP
YDR341C	SYRC_YEAST	Arginine--tRNA ligase, cytoplasmic	48.8	3.7	-3.575	NAP	8	-2.484	NAP	1.7	-4.661	NAP
YPL037C	NACB1_YEAST	Nascent polypeptide-associated complex subunit beta-1	10.8	1.7	-2.492	NAP	0	-6.399	NAP	0	-6.396	NAP
YLR304C	ACON_YEAST	Aconitate hydratase, mitochondrial	168.8	27.3	-2.506	NAP	14.7	-3.408	NAP	15.3	-3.337	NAP
YKL067W	NDK_YEAST	Nucleoside diphosphate kinase	4.8	0.7	-2.519	-	0	-5.242	-	0	-5.239	-
YGR244C	SUCB_YEAST	Succinyl-CoA ligase [ADP-forming] subunit beta, mitochondrial	20	1.7	-3.379	NAP	3	-2.584	NAP	1.3	-3.679	NAP
YGL011C	PSA1_YEAST	Proteasome subunit alpha type-1	14	2	-2.622	NAP	1.7	-2.878	NAP	1.3	-3.168	NAP
YLR354C	TAL1_YEAST	Transaldolase	84.2	12.3	-2.645	NAP	1.7	-5.456	NAP	3.7	-4.365	NAP
YMR189W	GCSP_YEAST	Glycine dehydrogenase (decarboxylating), mitochondrial	23.5	3.3	-2.66	NAP	0	-7.518	NAP	0	-7.515	NAP
YMR226C	YM71_YEAST	NADP-dependent 3-hydroxy acid dehydrogenase	21.2	3	-2.662	NAP	2.7	-2.834	NAP	1.7	-3.468	NAP
YGR123C	PPT1_YEAST	Serine/threonine-protein phosphatase T	3	0.3	-2.674	-	0	-4.601	-	0	-4.598	-
YOR340C	RPA43_YEAST	DNA-directed RNA polymerase I subunit RPA43	3	0.3	-2.674	-	0	-4.601	-	0	-4.598	-
YPL112C	PEX25_YEAST	Peroxisomal membrane protein PEX25	3	0.3	-2.674	-	0.3	-2.682	-	0.3	-2.676	-
YBL033C	RIB1_YEAST	GTP cyclohydrolase-2	3	0.3	-2.674	-	0.3	-2.682	-	0	-4.598	-
YER094C	PSB3_YEAST	Proteasome subunit beta type-3	3	0.3	-2.674	-	0.3	-2.682	-	0.3	-2.676	-
YLR060W	SYFB_YEAST	Phenylalanine--tRNA ligase beta subunit	51.5	6.7	-2.812	NAP	6	-2.971	NAP	7.3	-2.679	NAP
YJR139C	DHOM_YEAST	Homoserine dehydrogenase	65.5	9.3	-2.68	NAP	9	-2.742	NAP	7.3	-3.025	NAP
YBR101C	FES1_YEAST	Hsp70 nucleotide exchange factor FES1	7.8	0	-5.93	NAP	1	-2.709	NAP	0	-5.931	NAP
YDR035W	AROF_YEAST	Phospho-2-dehydro-3-deoxyheptonate aldolase, phenylalanine-inhibited	15.2	2	-2.744	NAP	1.7	-3	NAP	2	-2.746	NAP
YHR193C	NACA_YEAST	Nascent polypeptide-associated complex subunit alpha	8	1	-2.745	NAP	0	-5.979	NAP	0	-5.976	NAP
YPL273W	SAM4_YEAST	Homocysteine S-methyltransferase 2	0.8	0	-2.766	-	0	-2.77	-	0	-2.767	-
YNL292W	PUS4_YEAST	tRNA pseudouridine synthase 4	0.8	0	-2.766	-	0	-2.77	-	0	-2.767	-
YLR438W	OAT_YEAST	Ornithine aminotransferase	0.8	0	-2.766	-	0	-2.77	-	0	-2.767	-
YDL219W	DTD_YEAST	D-tyrosyl-tRNA(Tyr) deacylase	0.8	0	-2.766	-	0	-2.77	-	0	-2.767	-
YKL112W	ABF1_YEAST	ARS-binding factor 1	0.8	0	-2.766	-	0	-2.77	-	0	-2.767	-
YKR035W-A	DID2_YEAST	Vacuolar protein-sorting-associated protein 46	0.8	0	-2.766	-	0	-2.77	-	0	-2.767	-
YNL232W	CSL4_YEAST	Exosome complex component CSL4	0.8	0	-2.766	-	0	-2.77	-	0	-2.767	-
YLL022C	HIF1_YEAST	HAT1-interacting factor 1	0.8	0	-2.766	-	0	-2.77	-	0	-2.767	-
YNR033W	PABS_YEAST	Aminodeoxychorismate synthase	0.8	0	-2.766	-	0	-2.77	-	0	-2.767	-
YJL031C	PGTA_YEAST	Geranylgeranyl transferase type-2 subunit alpha	0.8	0	-2.766	-	0	-2.77	-	0	-2.767	-
YJR025C	3HAO_YEAST	3-hydroxyanthranilate 3,4-dioxygenase	0.8	0	-2.766	-	0	-2.77	-	0	-2.767	-
YEL020W-A	TIM9_YEAST	Mitochondrial import inner membrane translocase subunit TIM9	0.8	0	-2.766	-	0	-2.77	-	0	-2.767	-
YMR222C	FSH2_YEAST	Family of serine hydrolases 2	0.8	0	-2.766	-	0	-2.77	-	0	-2.767	-
YJL153C	INO1_YEAST	Inositol-3-phosphate synthase	0.8	0	-2.766	-	0	-2.77	-	0	-2.767	-
YKR056W	TRM2_YEAST	tRNA (uracil(54)-C(5))-methyltransferase	0.8	0	-2.766	-	0	-2.77	-	0	-2.767	-
YDR404C	RPB7_YEAST	DNA-directed RNA polymerase II subunit RPB7	0.8	0	-2.766	-	0	-2.77	-	0	-2.767	-
YIL044C	AGE2_YEAST	ADP-ribosylation factor GTPase-activating protein effector protein 2	0.8	0	-2.766	-	0	-2.77	-	0	-2.767	-
YNL084C	END3_YEAST	Actin cytoskeleton-regulatory complex protein END3	0.8	0	-2.766	-	0	-2.77	-	0	-2.767	-
YDR161W	ACL4_YEAST	Assembly chaperone of RPL4	0.8	0	-2.766	-	0	-2.77	-	0	-2.767	-
YDR518W	EUG1_YEAST	Protein disulfide-isomerase EUG1	0.8	0	-2.766	-	0	-2.77	-	0	-2.767	-
YHR046C	INM1_YEAST	Inositol monophosphatase 1	0.8	0	-2.766	-	0	-2.77	-	0	-2.767	-
YLR203C	MSS51_YEAST	Protein MSS51, mitochondrial	0.8	0	-2.766	-	0	-2.77	-	0	-2.767	-
YKL195W	MIA40_YEAST	Mitochondrial intermembrane space import and assembly protein 40	0.8	0	-2.766	-	0	-2.77	-	0	-2.767	-
YPL186C	UIP4_YEAST	ULP1-interacting protein 4	0.8	0	-2.766	-	0	-2.77	-	0	-2.767	-
YIR032C	ALLA_YEAST	Ureidoglycolate lyase	0.8	0	-2.766	-	0	-2.77	-	0	-2.767	-
YGR007W	ECT1_YEAST	Ethanolamine-phosphate cytidylyltransferase	0.8	0	-2.766	-	0	-2.77	-	0	-2.767	-
YDR051C	DET1_YEAST	Broad-range acid phosphatase DET1	0.8	0	-2.766	-	0	-2.77	-	0	-2.767	-
YBR135W	CKS1_YEAST	Cyclin-dependent kinases regulatory subunit	0.8	0	-2.766	-	0	-2.77	-	0	-2.767	-
YGR111W	YG2W_YEAST	Uncharacterized protein YGR111W	0.8	0	-2.766	-	0	-2.77	-	0	-2.767	-
YDR517W	GRH1_YEAST	GRASP65 homolog protein 1	0.8	0	-2.766	-	0	-2.77	-	0	-2.767	-
YBL055C	YBF5_YEAST	Deoxyribonuclease Tat-D	0.8	0	-2.766	-	0	-2.77	-	0	-2.767	-
YFR006W	YFH6_YEAST	Uncharacterized peptidase YFR006W	3.2	0	-4.708	-	0	-4.712	-	0.3	-2.787	-
YMR083W	ADH3_YEAST	Alcohol dehydrogenase 3, mitochondrial	38.2	5	-2.791	NAP	1.7	-4.32	NAP	1.3	-4.61	NAP
YOR168W	SYQ_YEAST	Glutamine--tRNA ligase	78	10	-2.834	NAP	3.3	-4.395	NAP	3.3	-4.387	NAP
YAL012W	CYS3_YEAST	Cystathionine gamma-lyase	62.8	8	-2.838	NAP	6	-3.256	NAP	4.3	-3.706	NAP
YER091C	METE_YEAST	5-methyltetrahydropteroyltriglutamate--homocysteine methyltransferase	363.2	46.7	-2.842	NAP	31.3	-3.425	NAP	32	-3.387	NAP
YER049W	TPA1_YEAST	Prolyl 3,4-dihydroxylase TPA1	14.2	1.7	-2.894	NAP	0.7	-4.087	NAP	0.3	-4.876	NAP
YMR178W	YM44_YEAST	Uncharacterized protein YMR178W	3.8	0	-4.908	-	0	-4.911	-	0.3	-2.986	-
YPR069C	SPEE_YEAST	Spermidine synthase	38	2.3	-3.843	NAP	4.3	-2.993	NAP	3.3	-3.352	NAP
YKL056C	TCTP_YEAST	Translationally-controlled tumor protein homolog	27	3	-3.005	NAP	1.7	-3.819	NAP	3	-3.007	NAP
YPL117C	IDI1_YEAST	Isopentenyl-diphosphate Delta-isomerase	6.8	0.7	-3.015	NAP	0	-5.738	NAP	0.7	-3.016	NAP
YFL045C	PMM_YEAST	Phosphomannomutase	39.8	4.3	-3.048	NAP	3.7	-3.291	NAP	3.3	-3.416	NAP
YBR011C	IPYR_YEAST	Inorganic pyrophosphatase	118.5	13	-3.062	NAP	5.7	-4.252	NAP	5.7	-4.244	NAP
YDR304C	CYPD_YEAST	Peptidyl-prolyl cis-trans isomerase D	7	0.7	-3.066	NAP	0	-5.789	NAP	0	-5.786	NAP
YOR108W	LEU9_YEAST	2-isopropylmalate synthase 2, mitochondrial	4	0.3	-3.074	-	0	-5.002	-	0	-4.998	-
YBR155W	CNS1_YEAST	Hsp70/Hsp90 co-chaperone CNS1	4	0.3	-3.074	-	0	-5.002	-	0.3	-3.076	-
YCR005C	CISY2_YEAST	Citrate synthase, peroxisomal	16.5	1.3	-3.402	NAP	1.7	-3.113	NAP	1.7	-3.105	NAP
YOR020C	CH10_YEAST	10 kDa heat shock protein, mitochondrial	1	0	-3.127	-	0	-3.131	-	0	-3.128	-
YCR036W	RBSK_YEAST	Probable ribokinase	1	0	-3.127	-	0	-3.131	-	0	-3.128	-
YNL059C	ARP5_YEAST	Actin-related protein 5	1	0	-3.127	-	0	-3.131	-	0	-3.128	-
YJL082W	IML2_YEAST	Mitochondrial outer membrane protein IML2	1	0	-3.127	-	0	-3.131	-	0	-3.128	-
YGL169W	SUA5_YEAST	Threonylcarbamoyl-AMP synthase	1	0	-3.127	-	0	-3.131	-	0	-3.128	-
YMR061W	RNA14_YEAST	mRNA 3'-end-processing protein RNA14	1	0	-3.127	-	0	-3.131	-	0	-3.128	-
YKL045W	PRI2_YEAST	DNA primase large subunit	1	0	-3.127	-	0	-3.131	-	0	-3.128	-
YMR009W	MTND_YEAST	1,2-dihydroxy-3-keto-5-methylthiopentene dioxygenase	1	0	-3.127	-	0	-3.131	-	0	-3.128	-
YKL151C	NNRD_YEAST	ATP-dependent (S)-NAD(P)H-hydrate dehydratase	1	0	-3.127	-	0	-3.131	-	0	-3.128	-
YDR267C	CIAO1_YEAST	Cytosolic iron-sulfur protein assembly protein 1	1	0	-3.127	-	0	-3.131	-	0	-3.128	-
YNL246W	VPS75_YEAST	Vacuolar protein sorting-associated protein 75	1	0	-3.127	-	0	-3.131	-	0	-3.128	-
YGR277C	COAD_YEAST	Phosphopantetheine adenylyltransferase	1	0	-3.127	-	0	-3.131	-	0	-3.128	-
YPR180W	RHC31_YEAST	DNA damage tolerance protein RHC31	1	0	-3.127	-	0	-3.131	-	0	-3.128	-
YMR278W	PGM3_YEAST	Phosphoribomutase	1	0	-3.127	-	0	-3.131	-	0	-3.128	-
YEL066W	HPA3_YEAST	D-amino-acid N-acetyltransferase HPA3	1	0	-3.127	-	0	-3.131	-	0	-3.128	-
YNR027W	BUD17_YEAST	Putative pyridoxal kinase BUD17	1	0	-3.127	-	0	-3.131	-	0	-3.128	-
YPR025C	CCL1_YEAST	Cyclin CCL1	1	0	-3.127	-	0	-3.131	-	0	-3.128	-
YGR194C	XKS1_YEAST	Xylulose kinase	1	0	-3.127	-	0	-3.131	-	0	-3.128	-
YDR152W	GIR2_YEAST	Protein GIR2	1	0	-3.127	-	0	-3.131	-	0	-3.128	-
YJL087C	TRNL_YEAST	tRNA ligase	1	0	-3.127	-	0	-3.131	-	0	-3.128	-
YKL060C	ALF_YEAST	Fructose-bisphosphate aldolase	238.5	24.7	-3.152	NAP	18.3	-3.587	NAP	17.3	-3.66	NAP
YOR061W	CSK22_YEAST	Casein kinase II subunit alpha'	4.2	0.3	-3.159	-	0	-5.086	-	0	-5.083	-
YIL137C	TM108_YEAST	Protein TMA108	7.5	0.7	-3.164	NAP	0.3	-3.968	NAP	0.7	-3.165	NAP
YDR050C	TPIS_YEAST	Triosephosphate isomerase	119	12	-3.182	NAP	4	-4.748	NAP	2	-5.699	NAP
YBL058W	UBX1_YEAST	UBX domain-containing protein 1	21.8	2	-3.253	NAP	0.3	-5.488	NAP	0	-7.404	NAP
YCL040W	HXKG_YEAST	Glucokinase-1	25.8	2	-3.495	NAP	2.3	-3.294	NAP	0.3	-5.724	NAP
YHR183W	6PGD1_YEAST	6-phosphogluconate dehydrogenase, decarboxylating 1	153.8	14.3	-3.297	NAP	11.3	-3.643	NAP	11.3	-3.635	NAP
YHR174W	ENO2_YEAST	Enolase 2	474	44	-3.311	NAP	36.7	-3.583	NAP	26.7	-4.032	NAP
YGR254W	ENO1_YEAST	Enolase 1	106.5	9.7	-3.331	NAP	7.3	-3.733	NAP	6	-4.01	NAP
YOR027W	STI1_YEAST	Heat shock protein STI1	70.5	6.3	-3.337	NAP	0	-9.098	NAP	0	-9.095	NAP
YJL200C	ACON2_YEAST	Homocitrate dehydratase, mitochondrial	70.8	6.3	-3.342	NAP	5	-3.686	NAP	4.3	-3.879	NAP
YMR079W	SEC14_YEAST	SEC14 cytosolic factor	12.2	1	-3.352	NAP	0.3	-4.666	NAP	0	-6.582	NAP
YLR429W	CORO_YEAST	Coronin-like protein	16.2	1.3	-3.38	NAP	0	-6.99	NAP	0	-6.986	NAP
YKR071C	DRE2_YEAST	Fe-S cluster assembly protein DRE2	1.2	0	-3.416	-	0	-3.419	-	0	-3.416	-
YBR012W-B	YB12B_YEAST	Transposon Ty1-BR Gag-Pol polyprotein	1.2	0	-3.416	-	0	-3.419	-	0	-3.416	-
YIL091C	UTP25_YEAST	U3 small nucleolar RNA-associated protein 25	1.2	0	-3.416	-	0	-3.419	-	0	-3.416	-
YDR372C	VPS74_YEAST	Vacuolar protein sorting-associated protein 74	1.2	0	-3.416	-	0	-3.419	-	0	-3.416	-
YDL235C	YPD1_YEAST	Phosphorelay intermediate protein YPD1	1.2	0	-3.416	-	0	-3.419	-	0	-3.416	-
YOR283W	YO283_YEAST	Broad-specificity phosphatase YOR283W	1.2	0	-3.416	-	0	-3.419	-	0	-3.416	-
YDR092W	UBC13_YEAST	Ubiquitin-conjugating enzyme E2 13	1.2	0	-3.416	-	0	-3.419	-	0	-3.416	-
YFR014C	KCC1_YEAST	Calcium/calmodulin-dependent protein kinase I	1.2	0	-3.416	-	0	-3.419	-	0	-3.416	-
YIL162W	INV2_YEAST	Invertase 2	1.2	0	-3.416	-	0	-3.419	-	0	-3.416	-
YNL264C	PDR17_YEAST	Phosphatidylinositol transfer protein PDR17	1.2	0	-3.416	-	0	-3.419	-	0	-3.416	-
YBR261C	NTM1_YEAST	Alpha N-terminal protein methyltransferase 1	1.2	0	-3.416	-	0	-3.419	-	0	-3.416	-
YEL038W	ENOPH_YEAST	Enolase-phosphatase E1	1.2	0	-3.416	-	0	-3.419	-	0	-3.416	-
YBR082C	UBC4_YEAST	Ubiquitin-conjugating enzyme E2 4	1.2	0	-3.416	-	0	-3.419	-	0	-3.416	-
YGR017W	YG1B_YEAST	Uncharacterized protein YGR017W	1.2	0	-3.416	-	0	-3.419	-	0	-3.416	-
YPR172W	PDXH_YEAST	Pyridoxamine 5'-phosphate oxidase homolog	1.2	0	-3.416	-	0	-3.419	-	0	-3.416	-
YIL053W	GPP1_YEAST	Glycerol-1-phosphate phosphohydrolase 1	43.8	3.7	-3.42	NAP	2.7	-3.872	NAP	2	-4.258	NAP
YKL024C	KCY_YEAST	Uridylate kinase	5.2	0.3	-3.456	-	0	-5.383	-	0	-5.38	-
YDL103C	UAP1_YEAST	UDP-N-acetylglucosamine pyrophosphorylase	5.2	0	-5.379	-	0	-5.383	-	0.3	-3.457	-
YDR399W	HPRT_YEAST	Hypoxanthine-guanine phosphoribosyltransferase	13.2	0.7	-3.974	NAP	1	-3.473	NAP	1	-3.466	NAP
YBR196C	G6PI_YEAST	Glucose-6-phosphate isomerase	219.2	17.7	-3.509	NAP	10.3	-4.286	NAP	10	-4.325	NAP
YDR321W	ASPG1_YEAST	L-asparaginase 1	13.8	1	-3.517	NAP	1	-3.526	NAP	0.3	-4.825	NAP
YHR063C	PANE_YEAST	2-dehydropantoate 2-reductase	9.8	0.7	-3.537	NAP	0.7	-3.546	NAP	0	-6.257	NAP
YNR001C	CISY1_YEAST	Citrate synthase, mitochondrial	35.2	2.7	-3.552	NAP	0.3	-6.181	NAP	0.7	-5.379	NAP
YBR026C	ETR1_YEAST	Enoyl-[acyl-carrier protein] reductase [NADPH, B-specific], mitochondrial	23.5	1.7	-3.611	NAP	1.3	-3.918	NAP	0	-7.515	NAP
YBR286W	APE3_YEAST	Aminopeptidase Y	50.2	3.7	-3.619	NAP	3.7	-3.629	NAP	1	-5.379	NAP
YMR099C	YMY9_YEAST	Glucose-6-phosphate 1-epimerase	14.8	0.7	-4.128	NAP	1	-3.627	NAP	0.7	-4.129	NAP
YPR074C	TKT1_YEAST	Transketolase 1	118.2	8.7	-3.637	NAP	2.3	-5.487	NAP	3	-5.133	NAP
YLR216C	PPID_YEAST	Peptidyl-prolyl cis-trans isomerase CPR6	24	1.7	-3.641	NAP	0.7	-4.834	NAP	0.3	-5.623	NAP
YBR234C	ARPC1_YEAST	Actin-related protein 2/3 complex subunit 1	6	0	-5.567	NAP	0.3	-3.652	NAP	0	-5.568	NAP
YOR232W	GRPE_YEAST	GrpE protein homolog, mitochondrial	1.5	0	-3.656	-	0	-3.66	-	0	-3.657	-
YOR074C	TYSY_YEAST	Thymidylate synthase	1.5	0	-3.656	-	0	-3.66	-	0	-3.657	-
YLR351C	NIT3_YEAST	Probable hydrolase NIT3	1.5	0	-3.656	-	0	-3.66	-	0	-3.657	-
YEL056W	HAT2_YEAST	Histone acetyltransferase type B subunit 2	1.5	0	-3.656	-	0	-3.66	-	0	-3.657	-
YKL073W	LHS1_YEAST	Heat shock protein 70 homolog LHS1	1.5	0	-3.656	-	0	-3.66	-	0	-3.657	-
YFR053C	HXKA_YEAST	Hexokinase-1	1.5	0	-3.656	-	0	-3.66	-	0	-3.657	-
YIL145C	PANC_YEAST	Pantoate--beta-alanine ligase	1.5	0	-3.656	-	0	-3.66	-	0	-3.657	-
YLL062C	MHT1_YEAST	Homocysteine S-methyltransferase 1	1.5	0	-3.656	-	0	-3.66	-	0	-3.657	-
YHR024C	MPPA_YEAST	Mitochondrial-processing peptidase subunit alpha	1.5	0	-3.656	-	0	-3.66	-	0	-3.657	-
YER007C-A	TMA20_YEAST	Translation machinery-associated protein 20	1.5	0	-3.656	-	0	-3.66	-	0	-3.657	-
YCR102C	YCZ2_YEAST	Uncharacterized protein YCR102C	1.5	0	-3.656	-	0	-3.66	-	0	-3.657	-
YDR168W	CDC37_YEAST	Hsp90 co-chaperone Cdc37	1.5	0	-3.656	-	0	-3.66	-	0	-3.657	-
YDR330W	UBX5_YEAST	UBX domain-containing protein 5	1.5	0	-3.656	-	0	-3.66	-	0	-3.657	-
YLR199C	POC1_YEAST	Proteasome chaperone 1	1.5	0	-3.656	-	0	-3.66	-	0	-3.657	-
YNL134C	YNN4_YEAST	Uncharacterized protein YNL134C	42.8	3	-3.666	NAP	0.3	-6.459	NAP	1	-5.146	NAP
YHR068W	DHYS_YEAST	Deoxyhypusine synthase	24.5	1.7	-3.67	NAP	0.7	-4.863	NAP	0	-7.575	NAP
YNL239W	BLH1_YEAST	Cysteine proteinase 1, mitochondrial	24.8	1.7	-3.685	NAP	0.7	-4.878	NAP	0.7	-4.871	NAP
YFL022C	SYFA_YEAST	Phenylalanine--tRNA ligase alpha subunit	30	2	-3.714	NAP	1.3	-4.269	NAP	1.7	-3.963	NAP
YDR454C	KGUA_YEAST	Guanylate kinase	11.8	0.7	-3.803	NAP	0	-6.526	NAP	0	-6.523	NAP
YGL253W	HXKB_YEAST	Hexokinase-2	92.5	6	-3.805	NAP	2.7	-4.95	NAP	2.3	-5.126	NAP
YPR145W	ASNS1_YEAST	Asparagine synthetase [glutamine-hydrolyzing] 1	33	0.7	-5.282	NAP	2	-3.861	NAP	1.7	-4.1	NAP
YDL213C	NOP6_YEAST	Nucleolar protein 6	1.8	0	-3.862	-	0	-3.866	-	0	-3.863	-
YMR105C	PGM2_YEAST	Phosphoglucomutase 2	1.8	0	-3.862	-	0	-3.866	-	0	-3.863	-
YOR057W	SGT1_YEAST	Protein SGT1	1.8	0	-3.862	-	0	-3.866	-	0	-3.863	-
YJR017C	ESS1_YEAST	Peptidyl-prolyl cis-trans isomerase ESS1	1.8	0	-3.862	-	0	-3.866	-	0	-3.863	-
YGL232W	TAN1_YEAST	tRNA acetyltransferase TAN1	1.8	0	-3.862	-	0	-3.866	-	0	-3.863	-
YPR127W	PLR1_YEAST	Putative pyridoxal reductase	1.8	0	-3.862	-	0	-3.866	-	0	-3.863	-
YGR232W	PSD10_YEAST	Probable 26S proteasome regulatory subunit p28	1.8	0	-3.862	-	0	-3.866	-	0	-3.863	-
YDR531W	PANK_YEAST	Pantothenate kinase CAB1	1.8	0	-3.862	-	0	-3.866	-	0	-3.863	-
YOL052C	DCAM_YEAST	S-adenosylmethionine decarboxylase proenzyme	1.8	0	-3.862	-	0	-3.866	-	0	-3.863	-
YJR032W	CYP7_YEAST	Peptidyl-prolyl cis-trans isomerase CYP7	1.8	0	-3.862	-	0	-3.866	-	0	-3.863	-
[truncated: 386 more rows]
